# Supplementary material for: Taxonomic reassessment of the genus Dichotomius (Coleoptera: Scarabaeinae) through integrative taxonomy
Source: PeerJ. 2019 Aug 5;7:e7332. doi: 10.7717/peerj.7332 (PMC6686840; doi:10.7717/peerj.7332)
Supplement: File S1 [file peerj-07-7332-s010.txt]

LM=33
369.00000 748.00000
398.00000 828.00000
428.00000 911.00000
451.00000 993.00000
467.00000 1076.00000
479.00000 1157.00000
494.00000 1239.00000
519.00000 1321.00000
548.00000 1403.00000
567.00000 1486.00000
579.00000 1567.00000
584.00000 1651.00000
561.00000 1730.00000
347.00000 1811.00000
538.00000 1851.00000
644.00000 1734.00000
711.00000 1737.00000
846.00000 1861.00000
890.00000 1818.00000
992.00000 1741.00000
928.00000 1659.00000
892.00000 1576.00000
886.00000 1495.00000
902.00000 1411.00000
909.00000 1332.00000
926.00000 1250.00000
950.00000 1169.00000
977.00000 1087.00000
1000.00000 1006.00000
1030.00000 925.00000
1063.00000 844.00000
1098.00000 765.00000
732.00000 634.00000
IMAGE=E:\DORSAL PUNTOS\Dnisus001
ID=0 
LM=33
206.00000 686.00000
224.00000 774.00000
250.00000 865.00000
267.00000 951.00000
291.00000 1040.00000
309.00000 1131.00000
318.00000 1220.00000
323.00000 1309.00000
338.00000 1398.00000
359.00000 1488.00000
383.00000 1577.00000
393.00000 1667.00000
388.00000 1752.00000
171.00000 1841.00000
348.00000 1877.00000
495.00000 1758.00000
644.00000 1764.00000
744.00000 1904.00000
788.00000 1859.00000
862.00000 1772.00000
877.00000 1688.00000
843.00000 1596.00000
834.00000 1509.00000
841.00000 1423.00000
841.00000 1333.00000
846.00000 1246.00000
853.00000 1158.00000
878.00000 1069.00000
909.00000 979.00000
928.00000 894.00000
960.00000 806.00000
988.00000 719.00000
630.00000 564.00000
IMAGE=E:\DORSAL PUNTOS\Dnisus002
ID=1 
LM=33
335.00000 794.00000
371.00000 846.00000
397.00000 901.00000
425.00000 955.00000
445.00000 1007.00000
477.00000 1061.00000
500.00000 1113.00000
523.00000 1166.00000
536.00000 1222.00000
548.00000 1278.00000
550.00000 1328.00000
549.00000 1384.00000
553.00000 1437.00000
569.00000 1494.00000
588.00000 1518.00000
606.00000 1437.00000
681.00000 1438.00000
741.00000 1518.00000
751.00000 1492.00000
764.00000 1437.00000
767.00000 1384.00000
770.00000 1329.00000
778.00000 1279.00000
783.00000 1224.00000
798.00000 1170.00000
816.00000 1118.00000
835.00000 1062.00000
857.00000 1010.00000
882.00000 954.00000
913.00000 902.00000
944.00000 846.00000
966.00000 794.00000
646.00000 695.00000
IMAGE=E:\DORSAL PUNTOS\Dmamillatus003
ID=2 
LM=33
268.00000 983.00000
274.00000 1034.00000
303.00000 1086.00000
338.00000 1139.00000
367.00000 1188.00000
392.00000 1239.00000
407.00000 1291.00000
423.00000 1344.00000
442.00000 1395.00000
457.00000 1446.00000
458.00000 1496.00000
455.00000 1547.00000
460.00000 1600.00000
477.00000 1651.00000
496.00000 1675.00000
530.00000 1600.00000
649.00000 1600.00000
686.00000 1677.00000
703.00000 1653.00000
726.00000 1599.00000
726.00000 1550.00000
724.00000 1496.00000
730.00000 1445.00000
750.00000 1392.00000
763.00000 1342.00000
777.00000 1291.00000
793.00000 1240.00000
813.00000 1188.00000
845.00000 1136.00000
873.00000 1085.00000
903.00000 1032.00000
920.00000 982.00000
570.00000 899.00000
IMAGE=E:\DORSAL PUNTOS\Dpodalirius004
ID=3 
LM=33
428.00000 771.00000
418.00000 826.00000
445.00000 883.00000
476.00000 941.00000
511.00000 999.00000
539.00000 1057.00000
562.00000 1115.00000
579.00000 1173.00000
598.00000 1230.00000
609.00000 1289.00000
621.00000 1347.00000
616.00000 1403.00000
614.00000 1461.00000
628.00000 1519.00000
649.00000 1548.00000
695.00000 1459.00000
802.00000 1462.00000
850.00000 1548.00000
865.00000 1519.00000
879.00000 1463.00000
877.00000 1404.00000
872.00000 1345.00000
882.00000 1288.00000
893.00000 1231.00000
907.00000 1173.00000
922.00000 1116.00000
943.00000 1054.00000
968.00000 998.00000
994.00000 941.00000
1024.00000 884.00000
1049.00000 826.00000
1050.00000 771.00000
734.00000 667.00000
IMAGE=E:\DORSAL PUNTOS\Dpodalirius005
ID=4 
LM=33
408.00000 909.00000
423.00000 962.00000
436.00000 1015.00000
452.00000 1070.00000
464.00000 1122.00000
482.00000 1175.00000
492.00000 1226.00000
502.00000 1278.00000
509.00000 1333.00000
512.00000 1386.00000
514.00000 1440.00000
518.00000 1492.00000
519.00000 1546.00000
531.00000 1598.00000
545.00000 1625.00000
575.00000 1544.00000
909.00000 1543.00000
958.00000 1626.00000
970.00000 1598.00000
978.00000 1545.00000
977.00000 1491.00000
980.00000 1438.00000
978.00000 1385.00000
979.00000 1333.00000
976.00000 1281.00000
990.00000 1228.00000
1005.00000 1174.00000
1022.00000 1120.00000
1037.00000 1070.00000
1053.00000 1015.00000
1068.00000 963.00000
1081.00000 909.00000
744.00000 818.00000
IMAGE=E:\DORSAL PUNTOS\Ddeyrollei007
ID=5 
LM=33
322.00000 927.00000
353.00000 986.00000
377.00000 1046.00000
402.00000 1102.00000
426.00000 1160.00000
443.00000 1216.00000
459.00000 1276.00000
472.00000 1333.00000
485.00000 1391.00000
491.00000 1450.00000
499.00000 1509.00000
498.00000 1565.00000
498.00000 1626.00000
516.00000 1685.00000
531.00000 1712.00000
584.00000 1626.00000
716.00000 1628.00000
781.00000 1712.00000
792.00000 1684.00000
809.00000 1624.00000
809.00000 1568.00000
811.00000 1509.00000
813.00000 1451.00000
819.00000 1392.00000
826.00000 1332.00000
840.00000 1275.00000
854.00000 1219.00000
870.00000 1158.00000
888.00000 1100.00000
914.00000 1042.00000
945.00000 983.00000
974.00000 924.00000
634.00000 819.00000
IMAGE=E:\DORSAL PUNTOS\Dmamillatus008
ID=6 
LM=33
244.00000 957.00000
260.00000 1008.00000
273.00000 1061.00000
289.00000 1113.00000
301.00000 1166.00000
319.00000 1214.00000
332.00000 1271.00000
336.00000 1322.00000
340.00000 1376.00000
340.00000 1428.00000
341.00000 1479.00000
343.00000 1534.00000
338.00000 1584.00000
343.00000 1634.00000
356.00000 1663.00000
410.00000 1585.00000
754.00000 1585.00000
810.00000 1662.00000
818.00000 1634.00000
823.00000 1581.00000
821.00000 1529.00000
819.00000 1480.00000
820.00000 1426.00000
816.00000 1373.00000
810.00000 1322.00000
815.00000 1269.00000
829.00000 1217.00000
845.00000 1164.00000
859.00000 1112.00000
875.00000 1059.00000
891.00000 1008.00000
906.00000 954.00000
594.00000 860.00000
IMAGE=E:\DORSAL PUNTOS\Ddeyrollei010
ID=7 
LM=33
410.00000 915.00000
423.00000 968.00000
442.00000 1020.00000
460.00000 1072.00000
484.00000 1125.00000
500.00000 1177.00000
513.00000 1228.00000
517.00000 1281.00000
515.00000 1333.00000
520.00000 1387.00000
524.00000 1437.00000
526.00000 1489.00000
526.00000 1542.00000
529.00000 1593.00000
543.00000 1621.00000
560.00000 1541.00000
906.00000 1541.00000
947.00000 1620.00000
957.00000 1592.00000
959.00000 1540.00000
959.00000 1489.00000
961.00000 1435.00000
962.00000 1384.00000
962.00000 1334.00000
959.00000 1280.00000
960.00000 1229.00000
975.00000 1177.00000
995.00000 1124.00000
1012.00000 1071.00000
1028.00000 1019.00000
1046.00000 967.00000
1058.00000 916.00000
724.00000 814.00000
IMAGE=E:\DORSAL PUNTOS\Ddeyrollei011
ID=8 
LM=33
414.00000 954.00000
445.00000 1003.00000
475.00000 1054.00000
499.00000 1102.00000
520.00000 1152.00000
537.00000 1202.00000
552.00000 1252.00000
561.00000 1301.00000
571.00000 1350.00000
583.00000 1399.00000
587.00000 1449.00000
587.00000 1497.00000
587.00000 1546.00000
595.00000 1596.00000
612.00000 1621.00000
646.00000 1546.00000
745.00000 1546.00000
798.00000 1621.00000
819.00000 1598.00000
833.00000 1547.00000
834.00000 1498.00000
836.00000 1448.00000
840.00000 1399.00000
846.00000 1350.00000
858.00000 1300.00000
866.00000 1251.00000
879.00000 1202.00000
894.00000 1153.00000
917.00000 1103.00000
941.00000 1054.00000
965.00000 1005.00000
992.00000 955.00000
685.00000 870.00000
IMAGE=E:\DORSAL PUNTOS\Dmamillatus012
ID=9 
LM=33
350.00000 996.00000
367.00000 1050.00000
377.00000 1100.00000
395.00000 1149.00000
409.00000 1201.00000
414.00000 1249.00000
419.00000 1301.00000
419.00000 1354.00000
419.00000 1403.00000
421.00000 1455.00000
420.00000 1505.00000
420.00000 1554.00000
416.00000 1604.00000
419.00000 1656.00000
437.00000 1680.00000
485.00000 1605.00000
861.00000 1607.00000
926.00000 1681.00000
938.00000 1654.00000
939.00000 1604.00000
934.00000 1554.00000
930.00000 1504.00000
927.00000 1453.00000
927.00000 1402.00000
924.00000 1351.00000
926.00000 1302.00000
935.00000 1251.00000
945.00000 1200.00000
958.00000 1149.00000
971.00000 1099.00000
986.00000 1048.00000
994.00000 998.00000
652.00000 908.00000
IMAGE=E:\DORSAL PUNTOS\Ddeyrollei013
ID=10 
LM=33
377.00000 824.00000
385.00000 878.00000
402.00000 934.00000
426.00000 988.00000
446.00000 1042.00000
465.00000 1097.00000
479.00000 1151.00000
493.00000 1207.00000
494.00000 1262.00000
494.00000 1317.00000
493.00000 1370.00000
494.00000 1426.00000
494.00000 1481.00000
500.00000 1535.00000
505.00000 1563.00000
567.00000 1481.00000
873.00000 1478.00000
935.00000 1565.00000
946.00000 1535.00000
952.00000 1481.00000
948.00000 1426.00000
945.00000 1371.00000
941.00000 1317.00000
936.00000 1261.00000
937.00000 1207.00000
947.00000 1152.00000
963.00000 1096.00000
983.00000 1040.00000
996.00000 987.00000
1014.00000 933.00000
1029.00000 877.00000
1044.00000 823.00000
725.00000 738.00000
IMAGE=E:\DORSAL PUNTOS\Ddeyrollei014
ID=11 
LM=33
284.00000 985.00000
293.00000 1036.00000
308.00000 1088.00000
326.00000 1136.00000
341.00000 1186.00000
356.00000 1236.00000
376.00000 1287.00000
384.00000 1338.00000
392.00000 1389.00000
392.00000 1438.00000
391.00000 1489.00000
392.00000 1538.00000
399.00000 1591.00000
404.00000 1640.00000
415.00000 1668.00000
454.00000 1590.00000
780.00000 1589.00000
841.00000 1666.00000
850.00000 1640.00000
852.00000 1591.00000
849.00000 1540.00000
846.00000 1489.00000
846.00000 1438.00000
847.00000 1388.00000
847.00000 1337.00000
859.00000 1287.00000
876.00000 1238.00000
894.00000 1186.00000
910.00000 1137.00000
926.00000 1086.00000
937.00000 1035.00000
946.00000 983.00000
603.00000 887.00000
IMAGE=E:\DORSAL PUNTOS\Ddeyrollei015
ID=12 
LM=33
277.00000 911.00000
304.00000 964.00000
332.00000 1018.00000
360.00000 1067.00000
387.00000 1120.00000
409.00000 1174.00000
429.00000 1223.00000
441.00000 1278.00000
456.00000 1329.00000
464.00000 1383.00000
470.00000 1436.00000
469.00000 1489.00000
469.00000 1543.00000
482.00000 1595.00000
492.00000 1621.00000
527.00000 1542.00000
638.00000 1542.00000
699.00000 1620.00000
713.00000 1592.00000
720.00000 1542.00000
721.00000 1489.00000
726.00000 1436.00000
727.00000 1384.00000
733.00000 1331.00000
741.00000 1279.00000
754.00000 1225.00000
770.00000 1174.00000
790.00000 1120.00000
812.00000 1069.00000
838.00000 1016.00000
868.00000 962.00000
897.00000 909.00000
572.00000 816.00000
IMAGE=E:\DORSAL PUNTOS\Dmamillatus016
ID=13 
LM=33
272.00000 979.00000
301.00000 1039.00000
331.00000 1094.00000
359.00000 1154.00000
384.00000 1209.00000
409.00000 1269.00000
428.00000 1326.00000
447.00000 1383.00000
459.00000 1440.00000
469.00000 1497.00000
475.00000 1555.00000
478.00000 1612.00000
484.00000 1671.00000
500.00000 1728.00000
515.00000 1757.00000
551.00000 1671.00000
674.00000 1670.00000
706.00000 1755.00000
719.00000 1726.00000
734.00000 1669.00000
737.00000 1612.00000
745.00000 1555.00000
750.00000 1497.00000
760.00000 1440.00000
772.00000 1382.00000
790.00000 1325.00000
809.00000 1267.00000
833.00000 1209.00000
864.00000 1154.00000
896.00000 1096.00000
930.00000 1039.00000
955.00000 981.00000
621.00000 887.00000
IMAGE=E:\DORSAL PUNTOS\Dmamillatus017 
ID=14 
LM=33
297.00000 936.00000
325.00000 988.00000
346.00000 1041.00000
375.00000 1095.00000
397.00000 1147.00000
414.00000 1202.00000
435.00000 1254.00000
450.00000 1308.00000
458.00000 1361.00000
467.00000 1413.00000
470.00000 1466.00000
478.00000 1520.00000
490.00000 1574.00000
509.00000 1626.00000
521.00000 1652.00000
568.00000 1574.00000
641.00000 1575.00000
694.00000 1652.00000
706.00000 1625.00000
725.00000 1572.00000
730.00000 1518.00000
732.00000 1465.00000
737.00000 1414.00000
745.00000 1360.00000
754.00000 1306.00000
766.00000 1255.00000
781.00000 1202.00000
799.00000 1149.00000
820.00000 1095.00000
841.00000 1043.00000
871.00000 989.00000
900.00000 935.00000
601.00000 856.00000
IMAGE=E:\DORSAL PUNTOS\Dmamillatus018 
ID=15 
LM=33
168.00000 932.00000
192.00000 989.00000
221.00000 1043.00000
246.00000 1098.00000
267.00000 1150.00000
286.00000 1205.00000
304.00000 1259.00000
324.00000 1314.00000
339.00000 1369.00000
347.00000 1424.00000
356.00000 1478.00000
359.00000 1531.00000
357.00000 1586.00000
371.00000 1640.00000
386.00000 1667.00000
401.00000 1587.00000
486.00000 1587.00000
537.00000 1666.00000
556.00000 1639.00000
569.00000 1585.00000
571.00000 1533.00000
574.00000 1478.00000
577.00000 1423.00000
590.00000 1370.00000
604.00000 1313.00000
621.00000 1259.00000
640.00000 1205.00000
657.00000 1150.00000
686.00000 1096.00000
720.00000 1042.00000
753.00000 986.00000
784.00000 933.00000
455.00000 833.00000
IMAGE=E:\DORSAL PUNTOS\Ddeyrollei019 
ID=16 
LM=33
367.00000 1059.00000
390.00000 1112.00000
418.00000 1163.00000
444.00000 1213.00000
468.00000 1265.00000
484.00000 1317.00000
503.00000 1368.00000
521.00000 1418.00000
547.00000 1471.00000
557.00000 1521.00000
563.00000 1573.00000
567.00000 1623.00000
566.00000 1676.00000
572.00000 1726.00000
575.00000 1753.00000
602.00000 1676.00000
682.00000 1676.00000
738.00000 1752.00000
748.00000 1727.00000
757.00000 1675.00000
762.00000 1623.00000
766.00000 1573.00000
769.00000 1522.00000
776.00000 1471.00000
786.00000 1418.00000
796.00000 1367.00000
804.00000 1316.00000
819.00000 1265.00000
835.00000 1213.00000
864.00000 1162.00000
900.00000 1110.00000
925.00000 1058.00000
639.00000 997.00000
IMAGE=E:\DORSAL PUNTOS\Ddeyrollei020
ID=17 
LM=33
345.00000 831.00000
372.00000 888.00000
404.00000 945.00000
433.00000 1002.00000
464.00000 1058.00000
485.00000 1117.00000
500.00000 1174.00000
520.00000 1231.00000
530.00000 1288.00000
540.00000 1345.00000
540.00000 1402.00000
545.00000 1460.00000
548.00000 1515.00000
558.00000 1573.00000
577.00000 1603.00000
611.00000 1517.00000
713.00000 1517.00000
777.00000 1601.00000
791.00000 1573.00000
801.00000 1515.00000
802.00000 1458.00000
806.00000 1402.00000
809.00000 1345.00000
818.00000 1287.00000
828.00000 1231.00000
839.00000 1173.00000
857.00000 1117.00000
877.00000 1059.00000
905.00000 1003.00000
938.00000 945.00000
977.00000 887.00000
1007.00000 830.00000
666.00000 728.00000
IMAGE=E:\DORSAL PUNTOS\Dmamillatus021
ID=18 
LM=33
374.00000 987.00000
411.00000 1039.00000
436.00000 1090.00000
460.00000 1140.00000
483.00000 1190.00000
503.00000 1241.00000
519.00000 1292.00000
535.00000 1343.00000
549.00000 1395.00000
546.00000 1445.00000
553.00000 1496.00000
554.00000 1547.00000
560.00000 1597.00000
569.00000 1649.00000
581.00000 1674.00000
646.00000 1597.00000
716.00000 1598.00000
753.00000 1673.00000
765.00000 1650.00000
782.00000 1598.00000
785.00000 1547.00000
786.00000 1496.00000
792.00000 1446.00000
800.00000 1394.00000
809.00000 1345.00000
824.00000 1292.00000
839.00000 1241.00000
863.00000 1190.00000
882.00000 1139.00000
903.00000 1088.00000
938.00000 1037.00000
970.00000 988.00000
686.00000 893.00000
IMAGE=E:\DORSAL PUNTOS\Dmamillatus022
ID=19 
LM=33
177.00000 768.00000
206.00000 827.00000
246.00000 886.00000
267.00000 949.00000
291.00000 1005.00000
316.00000 1066.00000
334.00000 1125.00000
348.00000 1184.00000
356.00000 1244.00000
367.00000 1303.00000
372.00000 1363.00000
374.00000 1421.00000
377.00000 1482.00000
394.00000 1542.00000
408.00000 1571.00000
458.00000 1482.00000
534.00000 1483.00000
572.00000 1571.00000
593.00000 1540.00000
615.00000 1481.00000
621.00000 1422.00000
623.00000 1362.00000
630.00000 1303.00000
641.00000 1244.00000
651.00000 1184.00000
669.00000 1125.00000
688.00000 1067.00000
710.00000 1006.00000
738.00000 947.00000
769.00000 887.00000
804.00000 828.00000
840.00000 769.00000
524.00000 673.00000
IMAGE=E:\DORSAL PUNTOS\Dmamillatus023
ID=20 
LM=33
395.00000 684.00000
420.00000 736.00000
450.00000 786.00000
480.00000 838.00000
506.00000 890.00000
523.00000 943.00000
542.00000 995.00000
558.00000 1044.00000
565.00000 1098.00000
574.00000 1151.00000
576.00000 1202.00000
581.00000 1252.00000
586.00000 1305.00000
589.00000 1356.00000
596.00000 1382.00000
645.00000 1305.00000
763.00000 1307.00000
802.00000 1382.00000
819.00000 1357.00000
834.00000 1306.00000
837.00000 1253.00000
840.00000 1201.00000
845.00000 1149.00000
850.00000 1098.00000
862.00000 1046.00000
873.00000 994.00000
886.00000 942.00000
912.00000 890.00000
938.00000 838.00000
964.00000 787.00000
987.00000 736.00000
1010.00000 684.00000
689.00000 590.00000
IMAGE=E:\DORSAL PUNTOS\Dmamillatus024
ID=21 
LM=33
249.00000 883.00000
275.00000 942.00000
309.00000 1002.00000
338.00000 1062.00000
361.00000 1119.00000
385.00000 1179.00000
401.00000 1236.00000
418.00000 1300.00000
431.00000 1358.00000
441.00000 1418.00000
444.00000 1477.00000
447.00000 1535.00000
455.00000 1593.00000
470.00000 1654.00000
495.00000 1684.00000
519.00000 1596.00000
652.00000 1596.00000
703.00000 1684.00000
720.00000 1654.00000
732.00000 1595.00000
737.00000 1535.00000
739.00000 1477.00000
747.00000 1416.00000
757.00000 1358.00000
770.00000 1297.00000
786.00000 1240.00000
805.00000 1180.00000
831.00000 1119.00000
848.00000 1061.00000
877.00000 1002.00000
909.00000 940.00000
938.00000 882.00000
578.00000 788.00000
IMAGE=E:\DORSAL PUNTOS\Dmamillatus025
ID=22 
LM=33
310.00000 872.00000
339.00000 933.00000
363.00000 991.00000
392.00000 1050.00000
417.00000 1110.00000
438.00000 1168.00000
462.00000 1227.00000
478.00000 1285.00000
487.00000 1346.00000
496.00000 1403.00000
503.00000 1462.00000
508.00000 1521.00000
511.00000 1581.00000
520.00000 1639.00000
534.00000 1670.00000
577.00000 1581.00000
676.00000 1581.00000
737.00000 1668.00000
748.00000 1637.00000
759.00000 1579.00000
764.00000 1520.00000
765.00000 1461.00000
771.00000 1402.00000
779.00000 1343.00000
788.00000 1284.00000
800.00000 1227.00000
818.00000 1168.00000
840.00000 1108.00000
863.00000 1049.00000
894.00000 990.00000
923.00000 931.00000
948.00000 872.00000
611.00000 761.00000
IMAGE=E:\DORSAL PUNTOS\Dmamillatus026
ID=23 
LM=33
264.00000 804.00000
276.00000 860.00000
293.00000 915.00000
311.00000 970.00000
327.00000 1026.00000
349.00000 1082.00000
367.00000 1135.00000
377.00000 1192.00000
372.00000 1249.00000
370.00000 1305.00000
371.00000 1359.00000
367.00000 1415.00000
365.00000 1472.00000
370.00000 1527.00000
381.00000 1552.00000
430.00000 1469.00000
748.00000 1470.00000
825.00000 1552.00000
834.00000 1527.00000
839.00000 1471.00000
830.00000 1414.00000
825.00000 1359.00000
822.00000 1303.00000
813.00000 1248.00000
811.00000 1191.00000
827.00000 1138.00000
847.00000 1080.00000
871.00000 1025.00000
890.00000 969.00000
910.00000 914.00000
927.00000 858.00000
924.00000 805.00000
597.00000 704.00000
IMAGE=E:\DORSAL PUNTOS\Ddeyrollei.027
ID=24 
LM=33
352.00000 907.00000
352.00000 963.00000
382.00000 1019.00000
409.00000 1079.00000
437.00000 1137.00000
462.00000 1195.00000
480.00000 1254.00000
499.00000 1312.00000
514.00000 1371.00000
536.00000 1428.00000
550.00000 1487.00000
544.00000 1546.00000
538.00000 1604.00000
551.00000 1662.00000
568.00000 1693.00000
618.00000 1602.00000
714.00000 1603.00000
749.00000 1692.00000
768.00000 1662.00000
786.00000 1602.00000
784.00000 1545.00000
787.00000 1486.00000
799.00000 1427.00000
811.00000 1369.00000
826.00000 1312.00000
841.00000 1254.00000
862.00000 1195.00000
887.00000 1138.00000
914.00000 1078.00000
941.00000 1020.00000
971.00000 962.00000
965.00000 904.00000
675.00000 802.00000
IMAGE=E:\DORSAL PUNTOS\Dpodalirius028
ID=25 
LM=33
295.00000 668.00000
336.00000 752.00000
362.00000 835.00000
384.00000 917.00000
400.00000 997.00000
407.00000 1081.00000
405.00000 1161.00000
404.00000 1242.00000
422.00000 1327.00000
446.00000 1411.00000
476.00000 1492.00000
488.00000 1576.00000
475.00000 1658.00000
338.00000 1739.00000
461.00000 1780.00000
615.00000 1658.00000
707.00000 1658.00000
846.00000 1780.00000
898.00000 1741.00000
972.00000 1658.00000
926.00000 1577.00000
895.00000 1494.00000
898.00000 1411.00000
904.00000 1329.00000
902.00000 1244.00000
908.00000 1161.00000
917.00000 1081.00000
932.00000 999.00000
950.00000 915.00000
979.00000 833.00000
1013.00000 750.00000
1054.00000 667.00000
672.00000 539.00000
IMAGE=E:\DORSAL PUNTOS\Dnisus029
ID=26 
LM=33
276.00000 670.00000
296.00000 758.00000
321.00000 847.00000
337.00000 934.00000
352.00000 1020.00000
355.00000 1107.00000
361.00000 1193.00000
385.00000 1281.00000
413.00000 1366.00000
434.00000 1454.00000
452.00000 1540.00000
454.00000 1628.00000
431.00000 1715.00000
248.00000 1800.00000
415.00000 1843.00000
560.00000 1715.00000
655.00000 1714.00000
781.00000 1844.00000
838.00000 1800.00000
923.00000 1713.00000
904.00000 1627.00000
859.00000 1541.00000
850.00000 1453.00000
860.00000 1369.00000
873.00000 1279.00000
880.00000 1194.00000
893.00000 1106.00000
910.00000 1019.00000
930.00000 932.00000
956.00000 847.00000
983.00000 761.00000
1014.00000 670.00000
659.00000 508.00000
IMAGE=E:\DORSAL PUNTOS\Dnisus030
ID=27 
LM=33
215.00000 590.00000
245.00000 680.00000
282.00000 768.00000
308.00000 859.00000
325.00000 946.00000
330.00000 1036.00000
335.00000 1124.00000
352.00000 1214.00000
374.00000 1300.00000
394.00000 1391.00000
418.00000 1478.00000
429.00000 1567.00000
420.00000 1659.00000
227.00000 1747.00000
387.00000 1788.00000
520.00000 1656.00000
665.00000 1654.00000
834.00000 1791.00000
867.00000 1743.00000
913.00000 1657.00000
873.00000 1568.00000
841.00000 1480.00000
839.00000 1390.00000
846.00000 1300.00000
855.00000 1212.00000
864.00000 1124.00000
874.00000 1036.00000
890.00000 947.00000
906.00000 860.00000
931.00000 768.00000
968.00000 682.00000
997.00000 590.00000
571.00000 457.00000
IMAGE=E:\DORSAL PUNTOS\Dnisus031
ID=28 
LM=33
246.00000 879.00000
275.00000 936.00000
294.00000 996.00000
323.00000 1056.00000
350.00000 1116.00000
369.00000 1177.00000
384.00000 1235.00000
402.00000 1297.00000
413.00000 1355.00000
423.00000 1417.00000
430.00000 1473.00000
433.00000 1534.00000
435.00000 1594.00000
446.00000 1654.00000
455.00000 1685.00000
503.00000 1594.00000
613.00000 1595.00000
672.00000 1683.00000
677.00000 1653.00000
682.00000 1593.00000
687.00000 1534.00000
690.00000 1476.00000
696.00000 1414.00000
703.00000 1355.00000
714.00000 1295.00000
730.00000 1236.00000
748.00000 1176.00000
770.00000 1115.00000
795.00000 1056.00000
829.00000 995.00000
855.00000 937.00000
886.00000 877.00000
563.00000 765.00000
IMAGE=E:\DORSAL PUNTOS\Dmamillatus032
ID=29 
LM=33
362.00000 836.00000
360.00000 891.00000
387.00000 950.00000
416.00000 1006.00000
442.00000 1062.00000
461.00000 1118.00000
481.00000 1175.00000
488.00000 1232.00000
498.00000 1287.00000
507.00000 1346.00000
521.00000 1402.00000
527.00000 1459.00000
526.00000 1515.00000
531.00000 1570.00000
541.00000 1599.00000
594.00000 1515.00000
714.00000 1516.00000
765.00000 1600.00000
784.00000 1573.00000
785.00000 1516.00000
786.00000 1460.00000
787.00000 1402.00000
798.00000 1345.00000
812.00000 1289.00000
825.00000 1232.00000
843.00000 1175.00000
858.00000 1118.00000
876.00000 1063.00000
901.00000 1004.00000
924.00000 949.00000
946.00000 892.00000
939.00000 834.00000
641.00000 740.00000
IMAGE=E:\DORSAL PUNTOS\Ddeyrollei033
ID=30 
LM=33
296.00000 931.00000
315.00000 983.00000
334.00000 1037.00000
346.00000 1088.00000
357.00000 1141.00000
369.00000 1192.00000
383.00000 1244.00000
386.00000 1299.00000
384.00000 1351.00000
387.00000 1403.00000
390.00000 1455.00000
390.00000 1509.00000
392.00000 1562.00000
393.00000 1613.00000
405.00000 1639.00000
472.00000 1561.00000
798.00000 1560.00000
882.00000 1640.00000
890.00000 1612.00000
889.00000 1560.00000
885.00000 1508.00000
880.00000 1456.00000
881.00000 1402.00000
877.00000 1350.00000
873.00000 1298.00000
875.00000 1245.00000
885.00000 1193.00000
898.00000 1140.00000
912.00000 1088.00000
926.00000 1035.00000
939.00000 982.00000
954.00000 930.00000
618.00000 862.00000
IMAGE=E:\DORSAL PUNTOS\Ddeyrollei034
ID=31 
LM=33
274.00000 628.00000
309.00000 713.00000
346.00000 801.00000
371.00000 885.00000
385.00000 971.00000
399.00000 1059.00000
401.00000 1142.00000
415.00000 1230.00000
439.00000 1314.00000
469.00000 1400.00000
490.00000 1486.00000
494.00000 1569.00000
483.00000 1657.00000
306.00000 1744.00000
461.00000 1786.00000
587.00000 1657.00000
695.00000 1657.00000
857.00000 1787.00000
895.00000 1744.00000
942.00000 1657.00000
911.00000 1571.00000
875.00000 1487.00000
870.00000 1401.00000
875.00000 1314.00000
883.00000 1229.00000
896.00000 1142.00000
903.00000 1057.00000
916.00000 972.00000
935.00000 885.00000
960.00000 800.00000
996.00000 712.00000
1034.00000 627.00000
645.00000 492.00000
IMAGE=E:\DORSAL PUNTOS\Dnisus036
ID=32 
LM=33
276.00000 619.00000
317.00000 705.00000
346.00000 791.00000
359.00000 876.00000
366.00000 961.00000
367.00000 1049.00000
377.00000 1135.00000
397.00000 1221.00000
422.00000 1306.00000
441.00000 1393.00000
451.00000 1481.00000
455.00000 1566.00000
430.00000 1649.00000
216.00000 1735.00000
446.00000 1780.00000
554.00000 1651.00000
678.00000 1653.00000
791.00000 1780.00000
838.00000 1739.00000
907.00000 1649.00000
927.00000 1563.00000
885.00000 1477.00000
864.00000 1394.00000
866.00000 1306.00000
885.00000 1221.00000
891.00000 1134.00000
898.00000 1049.00000
905.00000 963.00000
918.00000 878.00000
938.00000 791.00000
968.00000 704.00000
1015.00000 618.00000
625.00000 465.00000
IMAGE=E:\DORSAL PUNTOS\Dnisus037
ID=33 
LM=33
236.00000 750.00000
264.00000 834.00000
289.00000 920.00000
312.00000 1004.00000
329.00000 1090.00000
346.00000 1175.00000
353.00000 1259.00000
368.00000 1345.00000
392.00000 1430.00000
415.00000 1514.00000
422.00000 1599.00000
426.00000 1684.00000
403.00000 1770.00000
304.00000 1855.00000
404.00000 1900.00000
543.00000 1770.00000
635.00000 1770.00000
818.00000 1896.00000
878.00000 1853.00000
921.00000 1771.00000
862.00000 1684.00000
830.00000 1601.00000
827.00000 1514.00000
833.00000 1429.00000
833.00000 1346.00000
842.00000 1259.00000
855.00000 1174.00000
878.00000 1091.00000
904.00000 1005.00000
924.00000 919.00000
949.00000 836.00000
977.00000 750.00000
606.00000 610.00000
IMAGE=E:\DORSAL PUNTOS\Dnisus039
ID=34 
LM=33
434.00000 1011.00000
455.00000 1058.00000
477.00000 1106.00000
499.00000 1154.00000
513.00000 1202.00000
529.00000 1250.00000
542.00000 1297.00000
550.00000 1346.00000
564.00000 1393.00000
569.00000 1440.00000
576.00000 1487.00000
581.00000 1535.00000
589.00000 1581.00000
597.00000 1633.00000
606.00000 1656.00000
647.00000 1584.00000
730.00000 1584.00000
771.00000 1655.00000
783.00000 1632.00000
792.00000 1584.00000
797.00000 1537.00000
802.00000 1489.00000
813.00000 1440.00000
819.00000 1393.00000
828.00000 1345.00000
836.00000 1297.00000
851.00000 1250.00000
866.00000 1202.00000
888.00000 1155.00000
909.00000 1108.00000
932.00000 1059.00000
956.00000 1011.00000
687.00000 927.00000
IMAGE=E:\DORSAL PUNTOS\Dmamillatus042
ID=35 
LM=33
363.00000 966.00000
378.00000 1017.00000
388.00000 1069.00000
408.00000 1122.00000
415.00000 1171.00000
432.00000 1223.00000
448.00000 1274.00000
452.00000 1325.00000
449.00000 1376.00000
453.00000 1428.00000
454.00000 1479.00000
458.00000 1532.00000
460.00000 1581.00000
464.00000 1633.00000
474.00000 1657.00000
512.00000 1583.00000
875.00000 1582.00000
925.00000 1660.00000
934.00000 1633.00000
939.00000 1582.00000
936.00000 1530.00000
937.00000 1478.00000
936.00000 1427.00000
933.00000 1375.00000
933.00000 1324.00000
942.00000 1275.00000
955.00000 1222.00000
970.00000 1171.00000
986.00000 1119.00000
1002.00000 1068.00000
1008.00000 1016.00000
1020.00000 965.00000
674.00000 871.00000
IMAGE=E:\DORSAL PUNTOS\Ddeyrollei043
ID=36 
LM=33
365.00000 973.00000
381.00000 1024.00000
397.00000 1075.00000
415.00000 1125.00000
433.00000 1177.00000
448.00000 1228.00000
466.00000 1278.00000
479.00000 1328.00000
478.00000 1378.00000
482.00000 1429.00000
484.00000 1480.00000
490.00000 1531.00000
493.00000 1582.00000
500.00000 1632.00000
508.00000 1656.00000
559.00000 1583.00000
796.00000 1583.00000
858.00000 1657.00000
866.00000 1632.00000
872.00000 1582.00000
872.00000 1530.00000
876.00000 1481.00000
880.00000 1429.00000
883.00000 1378.00000
883.00000 1328.00000
894.00000 1278.00000
911.00000 1227.00000
932.00000 1176.00000
949.00000 1125.00000
962.00000 1074.00000
981.00000 1025.00000
1000.00000 973.00000
691.00000 888.00000
IMAGE=E:\DORSAL PUNTOS\Ddeyrollei044
ID=37 
LM=33
276.00000 997.00000
289.00000 1045.00000
303.00000 1093.00000
313.00000 1141.00000
325.00000 1188.00000
335.00000 1236.00000
342.00000 1285.00000
346.00000 1332.00000
346.00000 1379.00000
346.00000 1426.00000
349.00000 1474.00000
349.00000 1522.00000
350.00000 1570.00000
351.00000 1618.00000
365.00000 1642.00000
407.00000 1570.00000
753.00000 1571.00000
798.00000 1643.00000
808.00000 1618.00000
817.00000 1570.00000
817.00000 1522.00000
817.00000 1473.00000
818.00000 1427.00000
817.00000 1379.00000
815.00000 1331.00000
820.00000 1284.00000
828.00000 1235.00000
838.00000 1188.00000
850.00000 1141.00000
857.00000 1092.00000
868.00000 1045.00000
882.00000 997.00000
577.00000 929.00000
IMAGE=E:\DORSAL PUNTOS\Ddeyrollei045
ID=38 
LM=33
269.00000 980.00000
281.00000 1033.00000
301.00000 1083.00000
314.00000 1134.00000
331.00000 1184.00000
357.00000 1236.00000
371.00000 1288.00000
384.00000 1339.00000
391.00000 1391.00000
386.00000 1442.00000
386.00000 1492.00000
384.00000 1544.00000
382.00000 1596.00000
390.00000 1645.00000
400.00000 1672.00000
456.00000 1595.00000
742.00000 1595.00000
815.00000 1673.00000
827.00000 1647.00000
829.00000 1595.00000
823.00000 1544.00000
821.00000 1492.00000
816.00000 1440.00000
813.00000 1391.00000
818.00000 1339.00000
831.00000 1286.00000
845.00000 1236.00000
863.00000 1185.00000
880.00000 1133.00000
895.00000 1082.00000
906.00000 1031.00000
916.00000 981.00000
584.00000 907.00000
IMAGE=E:\DORSAL PUNTOS\Ddeyrollei046
ID=39 
LM=33
359.00000 771.00000
383.00000 828.00000
412.00000 886.00000
440.00000 943.00000
467.00000 999.00000
484.00000 1055.00000
500.00000 1115.00000
513.00000 1169.00000
522.00000 1227.00000
530.00000 1286.00000
531.00000 1343.00000
538.00000 1402.00000
541.00000 1458.00000
559.00000 1516.00000
575.00000 1541.00000
593.00000 1457.00000
695.00000 1457.00000
748.00000 1544.00000
762.00000 1515.00000
778.00000 1458.00000
783.00000 1400.00000
787.00000 1342.00000
790.00000 1284.00000
799.00000 1227.00000
808.00000 1170.00000
816.00000 1114.00000
830.00000 1056.00000
846.00000 997.00000
871.00000 943.00000
904.00000 885.00000
940.00000 828.00000
968.00000 770.00000
634.00000 695.00000
IMAGE=E:\DORSAL PUNTOS\Dmamillatus055
ID=47 
LM=33
214.00000 556.00000
246.00000 646.00000
275.00000 739.00000
303.00000 824.00000
316.00000 913.00000
333.00000 1001.00000
336.00000 1087.00000
340.00000 1178.00000
353.00000 1263.00000
376.00000 1353.00000
397.00000 1440.00000
411.00000 1528.00000
390.00000 1618.00000
253.00000 1706.00000
381.00000 1747.00000
521.00000 1617.00000
663.00000 1617.00000
820.00000 1747.00000
855.00000 1703.00000
922.00000 1616.00000
864.00000 1528.00000
832.00000 1442.00000
830.00000 1352.00000
846.00000 1264.00000
842.00000 1177.00000
841.00000 1089.00000
850.00000 999.00000
858.00000 912.00000
874.00000 824.00000
896.00000 734.00000
930.00000 649.00000
958.00000 557.00000
600.00000 442.00000
IMAGE=E:\DORSAL PUNTOS\Dnisus056
ID=48 
LM=33
173.00000 648.00000
202.00000 738.00000
234.00000 830.00000
250.00000 922.00000
257.00000 1013.00000
258.00000 1103.00000
257.00000 1196.00000
265.00000 1286.00000
282.00000 1378.00000
306.00000 1468.00000
333.00000 1559.00000
341.00000 1652.00000
320.00000 1744.00000
122.00000 1835.00000
329.00000 1879.00000
461.00000 1742.00000
622.00000 1745.00000
744.00000 1879.00000
787.00000 1835.00000
871.00000 1742.00000
866.00000 1653.00000
819.00000 1560.00000
804.00000 1470.00000
813.00000 1377.00000
823.00000 1285.00000
815.00000 1193.00000
815.00000 1105.00000
812.00000 1014.00000
825.00000 923.00000
835.00000 830.00000
862.00000 738.00000
886.00000 646.00000
532.00000 516.00000
IMAGE=E:\DORSAL PUNTOS\Dnisus057
ID=49 
LM=33
385.00000 685.00000
425.00000 764.00000
457.00000 845.00000
474.00000 923.00000
492.00000 1004.00000
490.00000 1085.00000
490.00000 1167.00000
500.00000 1245.00000
523.00000 1326.00000
553.00000 1408.00000
584.00000 1486.00000
598.00000 1564.00000
585.00000 1646.00000
438.00000 1766.00000
630.00000 1802.00000
677.00000 1646.00000
817.00000 1648.00000
970.00000 1766.00000
1005.00000 1724.00000
1071.00000 1644.00000
1044.00000 1566.00000
999.00000 1488.00000
981.00000 1410.00000
987.00000 1326.00000
993.00000 1245.00000
996.00000 1165.00000
1002.00000 1084.00000
1005.00000 1006.00000
1016.00000 924.00000
1038.00000 843.00000
1064.00000 764.00000
1088.00000 685.00000
691.00000 565.00000
IMAGE=E:\DORSAL PUNTOS\Dnisus058
ID=50 
LM=33
237.00000 593.00000
272.00000 685.00000
300.00000 777.00000
319.00000 868.00000
334.00000 960.00000
339.00000 1052.00000
344.00000 1143.00000
349.00000 1237.00000
373.00000 1327.00000
392.00000 1418.00000
411.00000 1509.00000
424.00000 1601.00000
418.00000 1695.00000
304.00000 1787.00000
405.00000 1833.00000
544.00000 1697.00000
648.00000 1696.00000
830.00000 1832.00000
897.00000 1781.00000
913.00000 1697.00000
874.00000 1603.00000
860.00000 1512.00000
868.00000 1418.00000
879.00000 1326.00000
879.00000 1236.00000
888.00000 1144.00000
901.00000 1049.00000
912.00000 959.00000
928.00000 867.00000
952.00000 777.00000
983.00000 686.00000
1019.00000 593.00000
605.00000 478.00000
IMAGE=E:\DORSAL PUNTOS\Dnisus060
ID=51 
LM=33
298.00000 735.00000
325.00000 816.00000
350.00000 900.00000
366.00000 980.00000
381.00000 1058.00000
386.00000 1141.00000
396.00000 1221.00000
414.00000 1299.00000
436.00000 1381.00000
455.00000 1463.00000
471.00000 1542.00000
478.00000 1621.00000
464.00000 1701.00000
302.00000 1785.00000
452.00000 1822.00000
556.00000 1541.00000
729.00000 1540.00000
874.00000 1821.00000
904.00000 1781.00000
963.00000 1701.00000
942.00000 1624.00000
904.00000 1545.00000
886.00000 1460.00000
888.00000 1382.00000
879.00000 1299.00000
882.00000 1222.00000
888.00000 1140.00000
902.00000 1058.00000
918.00000 978.00000
934.00000 897.00000
956.00000 818.00000
979.00000 736.00000
611.00000 610.00000
IMAGE=E:\DORSAL PUNTOS\Dnisus062
ID=52 
LM=33
363.00000 957.00000
379.00000 1007.00000
404.00000 1056.00000
425.00000 1105.00000
446.00000 1153.00000
461.00000 1201.00000
469.00000 1254.00000
480.00000 1301.00000
495.00000 1349.00000
506.00000 1399.00000
510.00000 1448.00000
508.00000 1499.00000
513.00000 1545.00000
531.00000 1595.00000
546.00000 1619.00000
588.00000 1546.00000
739.00000 1544.00000
764.00000 1619.00000
788.00000 1594.00000
808.00000 1545.00000
812.00000 1496.00000
813.00000 1449.00000
816.00000 1399.00000
829.00000 1350.00000
841.00000 1300.00000
855.00000 1251.00000
871.00000 1205.00000
889.00000 1155.00000
912.00000 1104.00000
935.00000 1054.00000
959.00000 1005.00000
983.00000 957.00000
656.00000 873.00000
IMAGE=E:\DORSAL PUNTOS\Dpodalirius063
ID=53 
LM=33
287.00000 635.00000
317.00000 722.00000
342.00000 803.00000
363.00000 891.00000
383.00000 978.00000
400.00000 1066.00000
410.00000 1150.00000
426.00000 1233.00000
452.00000 1323.00000
488.00000 1405.00000
507.00000 1493.00000
510.00000 1577.00000
499.00000 1665.00000
386.00000 1753.00000
474.00000 1787.00000
617.00000 1662.00000
637.00000 1660.00000
754.00000 1788.00000
796.00000 1745.00000
863.00000 1661.00000
834.00000 1582.00000
814.00000 1491.00000
819.00000 1406.00000
845.00000 1320.00000
860.00000 1233.00000
874.00000 1148.00000
883.00000 1063.00000
898.00000 977.00000
921.00000 891.00000
944.00000 807.00000
981.00000 720.00000
1025.00000 635.00000
691.00000 509.00000
IMAGE=E:\DORSAL PUNTOS\Dnisus064
ID=54 
LM=33
186.00000 641.00000
222.00000 726.00000
258.00000 815.00000
280.00000 898.00000
293.00000 984.00000
305.00000 1069.00000
308.00000 1157.00000
338.00000 1243.00000
365.00000 1329.00000
384.00000 1415.00000
391.00000 1502.00000
394.00000 1587.00000
362.00000 1673.00000
195.00000 1758.00000
353.00000 1802.00000
524.00000 1676.00000
577.00000 1677.00000
751.00000 1802.00000
815.00000 1759.00000
898.00000 1670.00000
845.00000 1587.00000
794.00000 1500.00000
781.00000 1415.00000
800.00000 1327.00000
804.00000 1242.00000
814.00000 1157.00000
822.00000 1069.00000
833.00000 987.00000
855.00000 897.00000
876.00000 810.00000
912.00000 725.00000
950.00000 638.00000
597.00000 492.00000
IMAGE=E:\DORSAL PUNTOS\Dnisus065
ID=55 
LM=33
286.00000 790.00000
311.00000 864.00000
332.00000 942.00000
350.00000 1018.00000
366.00000 1091.00000
382.00000 1168.00000
385.00000 1245.00000
390.00000 1321.00000
420.00000 1393.00000
438.00000 1471.00000
466.00000 1549.00000
477.00000 1623.00000
457.00000 1701.00000
273.00000 1778.00000
422.00000 1812.00000
560.00000 1698.00000
688.00000 1697.00000
816.00000 1812.00000
854.00000 1773.00000
944.00000 1694.00000
909.00000 1621.00000
864.00000 1545.00000
851.00000 1470.00000
858.00000 1397.00000
858.00000 1320.00000
859.00000 1243.00000
869.00000 1167.00000
882.00000 1090.00000
900.00000 1017.00000
920.00000 939.00000
942.00000 863.00000
966.00000 785.00000
629.00000 704.00000
IMAGE=E:\DORSAL PUNTOS\Dnisus066
ID=56 
LM=33
201.00000 657.00000
231.00000 744.00000
250.00000 827.00000
267.00000 916.00000
280.00000 997.00000
288.00000 1086.00000
293.00000 1170.00000
311.00000 1259.00000
326.00000 1341.00000
340.00000 1429.00000
353.00000 1513.00000
362.00000 1599.00000
353.00000 1686.00000
208.00000 1773.00000
294.00000 1816.00000
475.00000 1685.00000
593.00000 1685.00000
743.00000 1812.00000
789.00000 1767.00000
894.00000 1684.00000
841.00000 1602.00000
793.00000 1515.00000
775.00000 1430.00000
786.00000 1340.00000
784.00000 1255.00000
787.00000 1168.00000
793.00000 1085.00000
805.00000 998.00000
827.00000 912.00000
850.00000 824.00000
878.00000 743.00000
912.00000 655.00000
588.00000 544.00000
IMAGE=E:\DORSAL PUNTOS\Dnisus068
ID=57 
LM=33
353.00000 714.00000
389.00000 799.00000
421.00000 886.00000
442.00000 970.00000
457.00000 1052.00000
467.00000 1139.00000
476.00000 1225.00000
482.00000 1309.00000
498.00000 1396.00000
513.00000 1478.00000
525.00000 1565.00000
528.00000 1652.00000
501.00000 1741.00000
279.00000 1825.00000
492.00000 1865.00000
624.00000 1735.00000
738.00000 1737.00000
878.00000 1867.00000
913.00000 1822.00000
1007.00000 1738.00000
951.00000 1654.00000
902.00000 1566.00000
888.00000 1479.00000
899.00000 1395.00000
903.00000 1308.00000
908.00000 1225.00000
920.00000 1139.00000
936.00000 1053.00000
958.00000 968.00000
983.00000 882.00000
1010.00000 798.00000
1051.00000 710.00000
716.00000 559.00000
IMAGE=E:\DORSAL PUNTOS\Dnisus069
ID=58 
LM=33
279.00000 715.00000
307.00000 794.00000
326.00000 872.00000
341.00000 952.00000
354.00000 1032.00000
364.00000 1113.00000
370.00000 1192.00000
386.00000 1273.00000
411.00000 1354.00000
431.00000 1432.00000
449.00000 1512.00000
467.00000 1593.00000
462.00000 1671.00000
313.00000 1753.00000
456.00000 1799.00000
566.00000 1675.00000
684.00000 1674.00000
857.00000 1792.00000
896.00000 1750.00000
970.00000 1672.00000
928.00000 1595.00000
884.00000 1515.00000
866.00000 1434.00000
871.00000 1352.00000
869.00000 1273.00000
871.00000 1195.00000
878.00000 1112.00000
890.00000 1031.00000
900.00000 953.00000
909.00000 873.00000
935.00000 792.00000
958.00000 712.00000
618.00000 577.00000
IMAGE=E:\DORSAL PUNTOS\Dnisus072
ID=60 
LM=33
164.00000 592.00000
195.00000 679.00000
230.00000 769.00000
253.00000 861.00000
264.00000 950.00000
272.00000 1040.00000
270.00000 1127.00000
287.00000 1220.00000
308.00000 1310.00000
319.00000 1398.00000
338.00000 1489.00000
340.00000 1577.00000
316.00000 1665.00000
97.00000 1762.00000
328.00000 1801.00000
456.00000 1668.00000
618.00000 1666.00000
791.00000 1801.00000
844.00000 1757.00000
905.00000 1665.00000
844.00000 1578.00000
803.00000 1489.00000
796.00000 1399.00000
801.00000 1309.00000
814.00000 1219.00000
814.00000 1129.00000
814.00000 1039.00000
819.00000 950.00000
832.00000 859.00000
857.00000 770.00000
891.00000 680.00000
923.00000 590.00000
556.00000 455.00000
IMAGE=E:\DORSAL PUNTOS\Dnisus073
ID=61 
LM=33
313.00000 675.00000
343.00000 761.00000
370.00000 843.00000
387.00000 929.00000
401.00000 1012.00000
411.00000 1101.00000
414.00000 1181.00000
425.00000 1268.00000
447.00000 1350.00000
453.00000 1433.00000
468.00000 1520.00000
467.00000 1605.00000
439.00000 1687.00000
229.00000 1775.00000
428.00000 1812.00000
583.00000 1692.00000
757.00000 1688.00000
896.00000 1816.00000
953.00000 1774.00000
1040.00000 1688.00000
1008.00000 1607.00000
953.00000 1522.00000
935.00000 1436.00000
932.00000 1352.00000
925.00000 1268.00000
932.00000 1182.00000
934.00000 1098.00000
961.00000 1013.00000
976.00000 929.00000
1001.00000 844.00000
1017.00000 762.00000
1057.00000 675.00000
677.00000 563.00000
IMAGE=E:\DORSAL PUNTOS\Dnisus074
ID=62 
LM=33
353.00000 696.00000
379.00000 782.00000
399.00000 869.00000
419.00000 956.00000
427.00000 1044.00000
419.00000 1132.00000
429.00000 1219.00000
449.00000 1306.00000
462.00000 1394.00000
486.00000 1483.00000
507.00000 1568.00000
512.00000 1656.00000
506.00000 1743.00000
398.00000 1831.00000
246.00000 1875.00000
608.00000 1745.00000
769.00000 1744.00000
878.00000 1863.00000
924.00000 1831.00000
1047.00000 1746.00000
979.00000 1658.00000
937.00000 1569.00000
927.00000 1479.00000
943.00000 1394.00000
948.00000 1308.00000
955.00000 1221.00000
965.00000 1134.00000
976.00000 1042.00000
992.00000 957.00000
1007.00000 868.00000
1031.00000 783.00000
1063.00000 694.00000
681.00000 577.00000
IMAGE=E:\DORSAL PUNTOS\Dnisus075
ID=63 
LM=33
322.00000 588.00000
353.00000 672.00000
381.00000 757.00000
398.00000 843.00000
408.00000 928.00000
414.00000 1015.00000
408.00000 1095.00000
421.00000 1184.00000
439.00000 1267.00000
452.00000 1352.00000
470.00000 1438.00000
471.00000 1525.00000
461.00000 1606.00000
321.00000 1693.00000
468.00000 1732.00000
581.00000 1608.00000
756.00000 1606.00000
918.00000 1729.00000
950.00000 1696.00000
995.00000 1607.00000
981.00000 1523.00000
955.00000 1438.00000
952.00000 1353.00000
944.00000 1270.00000
946.00000 1184.00000
951.00000 1096.00000
958.00000 1012.00000
978.00000 926.00000
990.00000 841.00000
1005.00000 757.00000
1031.00000 672.00000
1061.00000 586.00000
673.00000 461.00000
IMAGE=E:\DORSAL PUNTOS\Dnisus076
ID=64 
LM=33
306.00000 719.00000
337.00000 804.00000
357.00000 887.00000
378.00000 970.00000
387.00000 1053.00000
391.00000 1137.00000
392.00000 1221.00000
407.00000 1302.00000
429.00000 1385.00000
437.00000 1469.00000
449.00000 1551.00000
453.00000 1636.00000
440.00000 1720.00000
256.00000 1805.00000
410.00000 1846.00000
561.00000 1718.00000
714.00000 1720.00000
856.00000 1842.00000
889.00000 1800.00000
959.00000 1716.00000
948.00000 1635.00000
889.00000 1553.00000
871.00000 1469.00000
870.00000 1386.00000
858.00000 1301.00000
862.00000 1219.00000
871.00000 1135.00000
883.00000 1051.00000
894.00000 969.00000
907.00000 885.00000
929.00000 802.00000
952.00000 717.00000
629.00000 607.00000
IMAGE=E:\DORSAL PUNTOS\Dnisus077
ID=65 
LM=33
252.00000 1085.00000
276.00000 1136.00000
303.00000 1190.00000
332.00000 1242.00000
349.00000 1296.00000
367.00000 1350.00000
388.00000 1400.00000
410.00000 1455.00000
432.00000 1507.00000
446.00000 1562.00000
448.00000 1614.00000
450.00000 1669.00000
452.00000 1721.00000
462.00000 1772.00000
487.00000 1800.00000
524.00000 1719.00000
640.00000 1721.00000
684.00000 1800.00000
702.00000 1775.00000
714.00000 1721.00000
714.00000 1668.00000
713.00000 1616.00000
718.00000 1562.00000
733.00000 1509.00000
753.00000 1456.00000
774.00000 1403.00000
794.00000 1350.00000
810.00000 1297.00000
828.00000 1242.00000
854.00000 1190.00000
874.00000 1139.00000
900.00000 1085.00000
573.00000 890.00000
IMAGE=E:\DORSAL PUNTOS\Dpodalirius078
ID=66 
LM=33
335.00000 1118.00000
354.00000 1171.00000
388.00000 1228.00000
421.00000 1282.00000
442.00000 1336.00000
464.00000 1390.00000
473.00000 1444.00000
489.00000 1499.00000
500.00000 1552.00000
524.00000 1610.00000
529.00000 1661.00000
524.00000 1715.00000
519.00000 1771.00000
530.00000 1826.00000
545.00000 1853.00000
598.00000 1772.00000
738.00000 1772.00000
783.00000 1853.00000
808.00000 1823.00000
822.00000 1772.00000
820.00000 1716.00000
820.00000 1661.00000
825.00000 1608.00000
837.00000 1552.00000
855.00000 1498.00000
870.00000 1444.00000
888.00000 1389.00000
914.00000 1336.00000
936.00000 1280.00000
962.00000 1225.00000
987.00000 1170.00000
1008.00000 1118.00000
638.00000 1029.00000
IMAGE=E:\DORSAL PUNTOS\Dpodalirius079
ID=67 
LM=33
405.00000 997.00000
429.00000 1049.00000
460.00000 1101.00000
483.00000 1150.00000
508.00000 1203.00000
526.00000 1253.00000
544.00000 1305.00000
562.00000 1356.00000
573.00000 1407.00000
581.00000 1458.00000
581.00000 1509.00000
586.00000 1560.00000
590.00000 1611.00000
594.00000 1663.00000
610.00000 1688.00000
650.00000 1611.00000
739.00000 1612.00000
785.00000 1688.00000
802.00000 1663.00000
819.00000 1613.00000
820.00000 1560.00000
822.00000 1509.00000
824.00000 1458.00000
829.00000 1407.00000
837.00000 1356.00000
852.00000 1305.00000
864.00000 1253.00000
881.00000 1201.00000
897.00000 1149.00000
924.00000 1098.00000
954.00000 1050.00000
986.00000 995.00000
676.00000 901.00000
IMAGE=E:\DORSAL PUNTOS\Dmamillatus081
ID=69 
LM=33
372.00000 962.00000
387.00000 1018.00000
420.00000 1074.00000
445.00000 1135.00000
467.00000 1193.00000
485.00000 1249.00000
502.00000 1308.00000
521.00000 1363.00000
539.00000 1423.00000
549.00000 1480.00000
556.00000 1537.00000
564.00000 1595.00000
567.00000 1650.00000
580.00000 1710.00000
592.00000 1739.00000
642.00000 1652.00000
709.00000 1652.00000
765.00000 1740.00000
780.00000 1709.00000
792.00000 1652.00000
798.00000 1595.00000
802.00000 1536.00000
808.00000 1480.00000
816.00000 1423.00000
826.00000 1366.00000
844.00000 1307.00000
864.00000 1249.00000
885.00000 1191.00000
908.00000 1135.00000
935.00000 1075.00000
964.00000 1018.00000
994.00000 961.00000
682.00000 858.00000
IMAGE=E:\DORSAL PUNTOS\Dmamillatus083
ID=70 
LM=33
305.00000 760.00000
330.00000 838.00000
357.00000 919.00000
378.00000 996.00000
399.00000 1074.00000
409.00000 1150.00000
413.00000 1228.00000
421.00000 1307.00000
443.00000 1383.00000
465.00000 1461.00000
480.00000 1540.00000
481.00000 1617.00000
458.00000 1695.00000
323.00000 1768.00000
469.00000 1809.00000
593.00000 1696.00000
726.00000 1695.00000
854.00000 1812.00000
889.00000 1772.00000
960.00000 1692.00000
929.00000 1618.00000
895.00000 1540.00000
898.00000 1462.00000
909.00000 1383.00000
906.00000 1307.00000
917.00000 1227.00000
933.00000 1149.00000
948.00000 1070.00000
967.00000 993.00000
989.00000 918.00000
1014.00000 840.00000
1044.00000 758.00000
674.00000 643.00000
IMAGE=E:\DORSAL PUNTOS\Dnisus084
ID=71 
LM=33
317.00000 676.00000
341.00000 762.00000
363.00000 843.00000
386.00000 926.00000
405.00000 1009.00000
414.00000 1093.00000
421.00000 1177.00000
439.00000 1260.00000
465.00000 1345.00000
486.00000 1426.00000
497.00000 1507.00000
494.00000 1592.00000
470.00000 1674.00000
282.00000 1759.00000
472.00000 1802.00000
598.00000 1676.00000
750.00000 1674.00000
892.00000 1804.00000
932.00000 1759.00000
1021.00000 1676.00000
990.00000 1592.00000
937.00000 1510.00000
920.00000 1426.00000
918.00000 1342.00000
913.00000 1256.00000
926.00000 1177.00000
942.00000 1093.00000
957.00000 1010.00000
973.00000 926.00000
996.00000 840.00000
1025.00000 760.00000
1058.00000 676.00000
688.00000 533.00000
IMAGE=E:\DORSAL PUNTOS\Dnisus085
ID=72
LM=33
566.00000 1167.00000
589.00000 1225.00000
607.00000 1282.00000
621.00000 1340.00000
629.00000 1396.00000
635.00000 1454.00000
632.00000 1508.00000
630.00000 1568.00000
649.00000 1625.00000
670.00000 1682.00000
689.00000 1737.00000
691.00000 1796.00000
686.00000 1854.00000
526.00000 1911.00000
664.00000 1938.00000
758.00000 1854.00000
803.00000 1854.00000
919.00000 1938.00000
948.00000 1912.00000
988.00000 1852.00000
959.00000 1797.00000
936.00000 1739.00000
939.00000 1682.00000
950.00000 1625.00000
953.00000 1567.00000
958.00000 1511.00000
967.00000 1453.00000
976.00000 1395.00000
990.00000 1338.00000
1007.00000 1280.00000
1028.00000 1226.00000
1053.00000 1166.00000
797.00000 1071.00000
IMAGE=E:\DORSAL PUNTOS\Dnisus086
ID=73 
LM=33
331.00000 755.00000
357.00000 842.00000
385.00000 927.00000
408.00000 1012.00000
425.00000 1094.00000
437.00000 1181.00000
448.00000 1264.00000
455.00000 1347.00000
483.00000 1434.00000
498.00000 1517.00000
510.00000 1603.00000
503.00000 1687.00000
477.00000 1772.00000
384.00000 1851.00000
483.00000 1897.00000
606.00000 1772.00000
715.00000 1770.00000
834.00000 1887.00000
876.00000 1855.00000
960.00000 1771.00000
916.00000 1689.00000
864.00000 1602.00000
853.00000 1519.00000
863.00000 1433.00000
874.00000 1350.00000
880.00000 1264.00000
894.00000 1181.00000
927.00000 1094.00000
947.00000 1013.00000
971.00000 928.00000
1004.00000 843.00000
1034.00000 756.00000
692.00000 621.00000
IMAGE=E:\DORSAL PUNTOS\Dnisus087
ID=74 
LM=33
403.00000 974.00000
427.00000 1030.00000
455.00000 1089.00000
482.00000 1143.00000
505.00000 1202.00000
520.00000 1259.00000
539.00000 1314.00000
546.00000 1371.00000
562.00000 1426.00000
562.00000 1487.00000
565.00000 1541.00000
569.00000 1599.00000
576.00000 1657.00000
587.00000 1715.00000
604.00000 1743.00000
625.00000 1657.00000
773.00000 1658.00000
839.00000 1741.00000
849.00000 1715.00000
862.00000 1657.00000
861.00000 1600.00000
862.00000 1543.00000
864.00000 1485.00000
866.00000 1429.00000
874.00000 1371.00000
883.00000 1314.00000
892.00000 1257.00000
911.00000 1200.00000
933.00000 1144.00000
958.00000 1089.00000
984.00000 1031.00000
1011.00000 974.00000
690.00000 863.00000
IMAGE=E:\DORSAL PUNTOS\Dmamillatus088
ID=75 
LM=33
337.00000 896.00000
367.00000 949.00000
401.00000 1006.00000
427.00000 1060.00000
452.00000 1112.00000
472.00000 1167.00000
490.00000 1219.00000
511.00000 1278.00000
523.00000 1329.00000
530.00000 1384.00000
538.00000 1439.00000
540.00000 1494.00000
539.00000 1548.00000
553.00000 1600.00000
567.00000 1626.00000
607.00000 1548.00000
682.00000 1549.00000
744.00000 1627.00000
758.00000 1599.00000
767.00000 1545.00000
769.00000 1493.00000
771.00000 1437.00000
775.00000 1382.00000
780.00000 1328.00000
789.00000 1273.00000
806.00000 1220.00000
820.00000 1166.00000
838.00000 1112.00000
864.00000 1058.00000
893.00000 1004.00000
924.00000 948.00000
955.00000 895.00000
631.00000 799.00000
IMAGE=E:\DORSAL PUNTOS\Dmamillatus094
ID=80 
LM=33
348.00000 939.00000
374.00000 994.00000
405.00000 1049.00000
433.00000 1107.00000
459.00000 1162.00000
481.00000 1218.00000
497.00000 1272.00000
515.00000 1329.00000
525.00000 1384.00000
535.00000 1441.00000
541.00000 1496.00000
546.00000 1552.00000
548.00000 1608.00000
558.00000 1663.00000
569.00000 1692.00000
614.00000 1608.00000
679.00000 1608.00000
739.00000 1689.00000
752.00000 1663.00000
762.00000 1608.00000
766.00000 1551.00000
768.00000 1497.00000
772.00000 1441.00000
783.00000 1383.00000
794.00000 1327.00000
812.00000 1272.00000
824.00000 1219.00000
846.00000 1161.00000
873.00000 1103.00000
903.00000 1050.00000
933.00000 991.00000
964.00000 936.00000
650.00000 839.00000
IMAGE=E:\DORSAL PUNTOS\Dmamillatus095
ID=81 
LM=33
314.00000 1021.00000
317.00000 1069.00000
333.00000 1120.00000
357.00000 1172.00000
379.00000 1223.00000
396.00000 1272.00000
412.00000 1321.00000
422.00000 1372.00000
431.00000 1422.00000
444.00000 1474.00000
450.00000 1522.00000
451.00000 1575.00000
452.00000 1625.00000
470.00000 1669.00000
491.00000 1697.00000
580.00000 1623.00000
712.00000 1623.00000
808.00000 1694.00000
828.00000 1674.00000
844.00000 1623.00000
852.00000 1574.00000
857.00000 1523.00000
863.00000 1471.00000
875.00000 1422.00000
886.00000 1370.00000
897.00000 1321.00000
912.00000 1272.00000
926.00000 1220.00000
945.00000 1171.00000
963.00000 1121.00000
977.00000 1068.00000
974.00000 1020.00000
640.00000 933.00000
IMAGE=E:\DORSAL PUNTOS\Dcoenosus096
ID=82 
LM=33
343.00000 1022.00000
360.00000 1073.00000
376.00000 1124.00000
395.00000 1172.00000
412.00000 1226.00000
428.00000 1280.00000
435.00000 1329.00000
450.00000 1381.00000
454.00000 1434.00000
453.00000 1486.00000
446.00000 1534.00000
442.00000 1585.00000
439.00000 1636.00000
432.00000 1690.00000
451.00000 1725.00000
563.00000 1639.00000
799.00000 1639.00000
891.00000 1715.00000
909.00000 1691.00000
926.00000 1639.00000
917.00000 1586.00000
916.00000 1535.00000
916.00000 1484.00000
908.00000 1433.00000
912.00000 1381.00000
918.00000 1330.00000
934.00000 1276.00000
953.00000 1224.00000
980.00000 1173.00000
999.00000 1122.00000
1013.00000 1071.00000
1028.00000 1021.00000
671.00000 936.00000
IMAGE=E:\DORSAL PUNTOS\Dcoenosus098
ID=83 
LM=33
367.00000 848.00000
383.00000 893.00000
401.00000 939.00000
415.00000 986.00000
429.00000 1032.00000
436.00000 1079.00000
448.00000 1125.00000
457.00000 1169.00000
461.00000 1215.00000
462.00000 1260.00000
462.00000 1306.00000
470.00000 1353.00000
493.00000 1397.00000
539.00000 1444.00000
563.00000 1460.00000
603.00000 1398.00000
867.00000 1398.00000
946.00000 1467.00000
965.00000 1444.00000
988.00000 1398.00000
994.00000 1353.00000
983.00000 1308.00000
982.00000 1260.00000
982.00000 1215.00000
987.00000 1169.00000
997.00000 1125.00000
1000.00000 1077.00000
1018.00000 1031.00000
1029.00000 987.00000
1045.00000 943.00000
1063.00000 893.00000
1076.00000 848.00000
704.00000 775.00000
IMAGE=E:\DORSAL PUNTOS\Dcoenosus099
ID=84 
LM=33
293.00000 860.00000
318.00000 909.00000
342.00000 959.00000
369.00000 1011.00000
396.00000 1064.00000
412.00000 1113.00000
426.00000 1164.00000
431.00000 1215.00000
441.00000 1266.00000
452.00000 1316.00000
451.00000 1367.00000
453.00000 1417.00000
454.00000 1468.00000
467.00000 1519.00000
486.00000 1540.00000
547.00000 1466.00000
568.00000 1465.00000
650.00000 1540.00000
664.00000 1516.00000
670.00000 1466.00000
668.00000 1415.00000
667.00000 1366.00000
666.00000 1315.00000
672.00000 1264.00000
680.00000 1213.00000
692.00000 1163.00000
703.00000 1114.00000
718.00000 1063.00000
745.00000 1010.00000
772.00000 962.00000
799.00000 912.00000
816.00000 859.00000
539.00000 767.00000
IMAGE=E:\DORSAL PUNTOS\Dcompresicollis100
ID=85 
LM=33
443.00000 1119.00000
426.00000 1162.00000
460.00000 1206.00000
483.00000 1251.00000
509.00000 1295.00000
531.00000 1340.00000
551.00000 1383.00000
566.00000 1429.00000
573.00000 1473.00000
576.00000 1519.00000
580.00000 1563.00000
581.00000 1607.00000
576.00000 1651.00000
581.00000 1696.00000
593.00000 1720.00000
658.00000 1651.00000
684.00000 1651.00000
745.00000 1716.00000
762.00000 1695.00000
768.00000 1650.00000
765.00000 1607.00000
765.00000 1561.00000
770.00000 1518.00000
774.00000 1473.00000
781.00000 1426.00000
790.00000 1383.00000
810.00000 1340.00000
831.00000 1295.00000
856.00000 1249.00000
883.00000 1207.00000
915.00000 1161.00000
905.00000 1116.00000
663.00000 1047.00000
IMAGE=E:\DORSAL PUNTOS\Dcompresicollis101
ID=86 
LM=33
295.00000 850.00000
302.00000 911.00000
328.00000 973.00000
357.00000 1034.00000
384.00000 1097.00000
405.00000 1158.00000
424.00000 1219.00000
445.00000 1284.00000
466.00000 1345.00000
478.00000 1405.00000
488.00000 1466.00000
494.00000 1528.00000
493.00000 1590.00000
518.00000 1648.00000
550.00000 1680.00000
594.00000 1589.00000
719.00000 1586.00000
797.00000 1680.00000
822.00000 1650.00000
839.00000 1589.00000
838.00000 1527.00000
842.00000 1467.00000
854.00000 1404.00000
863.00000 1340.00000
884.00000 1278.00000
903.00000 1217.00000
924.00000 1155.00000
954.00000 1095.00000
989.00000 1034.00000
1018.00000 971.00000
1036.00000 916.00000
1051.00000 851.00000
628.00000 735.00000
IMAGE=E:\DORSAL PUNTOS\Dboreus105
ID=87 
LM=33
300.00000 738.00000
324.00000 797.00000
351.00000 855.00000
377.00000 911.00000
401.00000 967.00000
419.00000 1026.00000
442.00000 1086.00000
457.00000 1141.00000
479.00000 1199.00000
493.00000 1256.00000
498.00000 1316.00000
495.00000 1372.00000
492.00000 1431.00000
513.00000 1485.00000
538.00000 1518.00000
577.00000 1428.00000
697.00000 1429.00000
779.00000 1514.00000
796.00000 1488.00000
812.00000 1430.00000
806.00000 1372.00000
807.00000 1315.00000
813.00000 1260.00000
819.00000 1201.00000
834.00000 1140.00000
850.00000 1083.00000
874.00000 1026.00000
894.00000 969.00000
921.00000 911.00000
963.00000 853.00000
996.00000 796.00000
1011.00000 737.00000
628.00000 622.00000
IMAGE=E:\DORSAL PUNTOS\Dboreus107
ID=88 
LM=33
464.00000 861.00000
484.00000 908.00000
503.00000 955.00000
520.00000 1007.00000
533.00000 1055.00000
542.00000 1103.00000
553.00000 1152.00000
557.00000 1201.00000
558.00000 1251.00000
557.00000 1299.00000
558.00000 1348.00000
552.00000 1396.00000
554.00000 1447.00000
559.00000 1496.00000
570.00000 1518.00000
666.00000 1447.00000
708.00000 1447.00000
802.00000 1520.00000
816.00000 1495.00000
823.00000 1445.00000
828.00000 1397.00000
824.00000 1347.00000
826.00000 1300.00000
825.00000 1250.00000
824.00000 1202.00000
830.00000 1154.00000
838.00000 1104.00000
848.00000 1054.00000
863.00000 1004.00000
882.00000 955.00000
900.00000 904.00000
921.00000 857.00000
683.00000 762.00000
IMAGE=E:\DORSAL PUNTOS\Dohausi108
ID=89 
LM=33
355.00000 922.00000
373.00000 963.00000
388.00000 1007.00000
404.00000 1049.00000
413.00000 1093.00000
420.00000 1135.00000
426.00000 1178.00000
426.00000 1221.00000
429.00000 1262.00000
431.00000 1305.00000
433.00000 1349.00000
435.00000 1391.00000
442.00000 1435.00000
461.00000 1475.00000
475.00000 1498.00000
540.00000 1432.00000
578.00000 1435.00000
674.00000 1499.00000
688.00000 1476.00000
706.00000 1435.00000
717.00000 1390.00000
719.00000 1348.00000
722.00000 1303.00000
722.00000 1262.00000
724.00000 1221.00000
725.00000 1181.00000
734.00000 1134.00000
741.00000 1092.00000
751.00000 1049.00000
765.00000 1007.00000
780.00000 963.00000
795.00000 921.00000
563.00000 840.00000
IMAGE=E:\DORSAL PUNTOS\Dohausi109
ID=90 
LM=33
347.00000 804.00000
374.00000 878.00000
386.00000 955.00000
400.00000 1029.00000
408.00000 1105.00000
411.00000 1179.00000
396.00000 1255.00000
414.00000 1332.00000
422.00000 1407.00000
439.00000 1480.00000
459.00000 1557.00000
479.00000 1634.00000
507.00000 1710.00000
535.00000 1784.00000
546.00000 1826.00000
603.00000 1716.00000
607.00000 1713.00000
661.00000 1823.00000
681.00000 1784.00000
704.00000 1708.00000
739.00000 1632.00000
772.00000 1558.00000
769.00000 1487.00000
785.00000 1408.00000
797.00000 1331.00000
811.00000 1253.00000
813.00000 1180.00000
817.00000 1103.00000
827.00000 1028.00000
843.00000 954.00000
856.00000 879.00000
876.00000 803.00000
580.00000 695.00000
IMAGE=E:\DORSAL PUNTOS\Dquinquedens111
ID=91 
LM=33
284.00000 882.00000
298.00000 954.00000
309.00000 1034.00000
320.00000 1109.00000
334.00000 1182.00000
342.00000 1255.00000
353.00000 1332.00000
355.00000 1408.00000
370.00000 1483.00000
384.00000 1556.00000
409.00000 1630.00000
447.00000 1707.00000
463.00000 1781.00000
483.00000 1854.00000
498.00000 1894.00000
553.00000 1784.00000
556.00000 1784.00000
661.00000 1892.00000
673.00000 1855.00000
688.00000 1781.00000
703.00000 1705.00000
720.00000 1631.00000
739.00000 1556.00000
753.00000 1482.00000
760.00000 1409.00000
768.00000 1330.00000
775.00000 1258.00000
784.00000 1181.00000
793.00000 1104.00000
803.00000 1033.00000
821.00000 954.00000
835.00000 881.00000
566.00000 750.00000
IMAGE=E:\DORSAL PUNTOS\Dquinquedens112
ID=92 
LM=33
405.00000 712.00000
416.00000 794.00000
429.00000 875.00000
444.00000 954.00000
456.00000 1035.00000
465.00000 1113.00000
469.00000 1195.00000
482.00000 1276.00000
495.00000 1353.00000
512.00000 1434.00000
536.00000 1514.00000
549.00000 1594.00000
565.00000 1674.00000
586.00000 1752.00000
607.00000 1793.00000
681.00000 1675.00000
686.00000 1674.00000
736.00000 1792.00000
763.00000 1749.00000
785.00000 1672.00000
802.00000 1592.00000
825.00000 1515.00000
844.00000 1432.00000
867.00000 1357.00000
888.00000 1275.00000
898.00000 1196.00000
904.00000 1115.00000
911.00000 1034.00000
926.00000 955.00000
935.00000 875.00000
951.00000 794.00000
962.00000 714.00000
706.00000 639.00000
IMAGE=E:\DORSAL PUNTOS\Dquinquedens113
ID=93
LM=33
273.00000 688.00000
298.00000 770.00000
318.00000 855.00000
334.00000 937.00000
346.00000 1018.00000
353.00000 1103.00000
364.00000 1187.00000
377.00000 1269.00000
389.00000 1353.00000
396.00000 1440.00000
409.00000 1521.00000
421.00000 1603.00000
443.00000 1686.00000
457.00000 1770.00000
457.00000 1809.00000
518.00000 1684.00000
530.00000 1685.00000
575.00000 1804.00000
591.00000 1769.00000
621.00000 1685.00000
650.00000 1602.00000
676.00000 1516.00000
701.00000 1436.00000
709.00000 1352.00000
718.00000 1271.00000
730.00000 1183.00000
741.00000 1101.00000
757.00000 1019.00000
771.00000 933.00000
799.00000 851.00000
826.00000 768.00000
861.00000 683.00000
556.00000 641.00000
IMAGE=E:\DORSAL PUNTOS\Ddivergens114
ID=94 
LM=33
280.00000 666.00000
303.00000 760.00000
322.00000 851.00000
336.00000 943.00000
352.00000 1036.00000
361.00000 1129.00000
365.00000 1220.00000
374.00000 1312.00000
395.00000 1403.00000
417.00000 1500.00000
438.00000 1585.00000
466.00000 1683.00000
484.00000 1772.00000
504.00000 1868.00000
520.00000 1916.00000
561.00000 1773.00000
698.00000 1775.00000
739.00000 1914.00000
759.00000 1867.00000
785.00000 1774.00000
812.00000 1684.00000
836.00000 1590.00000
866.00000 1496.00000
877.00000 1403.00000
884.00000 1312.00000
894.00000 1219.00000
901.00000 1131.00000
907.00000 1035.00000
918.00000 941.00000
938.00000 849.00000
958.00000 760.00000
982.00000 665.00000
620.00000 592.00000
IMAGE=E:\DORSAL PUNTOS\Ddivergens115
ID=95 
LM=33
262.00000 667.00000
287.00000 755.00000
312.00000 842.00000
329.00000 928.00000
339.00000 1014.00000
347.00000 1098.00000
352.00000 1186.00000
360.00000 1275.00000
374.00000 1360.00000
387.00000 1446.00000
408.00000 1532.00000
427.00000 1618.00000
440.00000 1705.00000
451.00000 1792.00000
456.00000 1835.00000
521.00000 1706.00000
541.00000 1706.00000
599.00000 1832.00000
607.00000 1794.00000
622.00000 1706.00000
640.00000 1619.00000
662.00000 1532.00000
687.00000 1445.00000
711.00000 1360.00000
723.00000 1273.00000
738.00000 1187.00000
747.00000 1099.00000
760.00000 1016.00000
774.00000 927.00000
796.00000 840.00000
823.00000 752.00000
850.00000 666.00000
532.00000 576.00000
IMAGE=E:\DORSAL PUNTOS\Ddivergens116
ID=96 
LM=33
306.00000 833.00000
302.00000 895.00000
324.00000 960.00000
344.00000 1024.00000
368.00000 1088.00000
387.00000 1151.00000
400.00000 1215.00000
413.00000 1281.00000
430.00000 1344.00000
437.00000 1408.00000
448.00000 1472.00000
463.00000 1535.00000
480.00000 1600.00000
503.00000 1665.00000
524.00000 1698.00000
549.00000 1597.00000
706.00000 1600.00000
730.00000 1698.00000
751.00000 1664.00000
769.00000 1600.00000
784.00000 1537.00000
798.00000 1472.00000
813.00000 1408.00000
822.00000 1343.00000
836.00000 1279.00000
847.00000 1216.00000
861.00000 1152.00000
877.00000 1089.00000
900.00000 1023.00000
920.00000 961.00000
942.00000 895.00000
920.00000 837.00000
605.00000 716.00000
IMAGE=E:\DORSAL PUNTOS\Drobustus117
ID=97 
LM=33
364.00000 889.00000
354.00000 950.00000
364.00000 1010.00000
377.00000 1075.00000
394.00000 1135.00000
410.00000 1196.00000
425.00000 1256.00000
442.00000 1318.00000
457.00000 1379.00000
469.00000 1442.00000
475.00000 1503.00000
478.00000 1565.00000
492.00000 1626.00000
507.00000 1687.00000
523.00000 1718.00000
557.00000 1625.00000
677.00000 1626.00000
706.00000 1717.00000
730.00000 1688.00000
764.00000 1624.00000
781.00000 1565.00000
793.00000 1502.00000
800.00000 1441.00000
807.00000 1380.00000
819.00000 1318.00000
831.00000 1257.00000
846.00000 1196.00000
861.00000 1134.00000
874.00000 1072.00000
893.00000 1009.00000
906.00000 948.00000
885.00000 891.00000
643.00000 771.00000
IMAGE=E:\DORSAL PUNTOS\Drobustus118
ID=98 
LM=33
365.00000 786.00000
377.00000 843.00000
393.00000 902.00000
412.00000 961.00000
427.00000 1020.00000
445.00000 1078.00000
455.00000 1136.00000
462.00000 1194.00000
466.00000 1253.00000
471.00000 1311.00000
475.00000 1370.00000
482.00000 1428.00000
492.00000 1485.00000
505.00000 1545.00000
525.00000 1571.00000
571.00000 1487.00000
763.00000 1487.00000
797.00000 1572.00000
818.00000 1544.00000
834.00000 1485.00000
843.00000 1428.00000
855.00000 1369.00000
854.00000 1312.00000
860.00000 1255.00000
867.00000 1194.00000
873.00000 1138.00000
882.00000 1077.00000
899.00000 1018.00000
910.00000 960.00000
925.00000 902.00000
935.00000 843.00000
946.00000 786.00000
652.00000 672.00000
IMAGE=E:\DORSAL PUNTOS\Drobustus119
ID=99 
LM=33
384.00000 785.00000
385.00000 840.00000
392.00000 908.00000
402.00000 973.00000
418.00000 1037.00000
428.00000 1104.00000
438.00000 1170.00000
446.00000 1234.00000
458.00000 1300.00000
463.00000 1367.00000
470.00000 1428.00000
482.00000 1495.00000
499.00000 1562.00000
517.00000 1625.00000
542.00000 1660.00000
585.00000 1562.00000
667.00000 1563.00000
735.00000 1660.00000
760.00000 1626.00000
786.00000 1563.00000
809.00000 1495.00000
820.00000 1431.00000
829.00000 1366.00000
837.00000 1301.00000
847.00000 1235.00000
854.00000 1169.00000
866.00000 1104.00000
872.00000 1039.00000
887.00000 975.00000
905.00000 908.00000
902.00000 841.00000
866.00000 780.00000
638.00000 656.00000
IMAGE=E:\DORSAL PUNTOS\Drobustus120
ID=100 
LM=33
352.00000 1022.00000
362.00000 1075.00000
378.00000 1125.00000
394.00000 1176.00000
410.00000 1228.00000
420.00000 1278.00000
424.00000 1330.00000
426.00000 1382.00000
424.00000 1433.00000
424.00000 1484.00000
414.00000 1534.00000
396.00000 1587.00000
381.00000 1636.00000
376.00000 1688.00000
379.00000 1714.00000
531.00000 1637.00000
909.00000 1637.00000
1050.00000 1713.00000
1062.00000 1687.00000
1058.00000 1638.00000
1043.00000 1585.00000
1025.00000 1536.00000
1019.00000 1482.00000
1014.00000 1430.00000
1012.00000 1380.00000
1012.00000 1330.00000
1012.00000 1279.00000
1022.00000 1226.00000
1038.00000 1176.00000
1052.00000 1126.00000
1071.00000 1074.00000
1073.00000 1025.00000
712.00000 921.00000
IMAGE=E:\DORSAL PUNTOS\Dcostaricensis121
ID=101 
LM=33
532.00000 951.00000
502.00000 980.00000
503.00000 1007.00000
512.00000 1036.00000
526.00000 1066.00000
536.00000 1093.00000
545.00000 1120.00000
555.00000 1149.00000
559.00000 1178.00000
569.00000 1206.00000
575.00000 1234.00000
580.00000 1264.00000
583.00000 1293.00000
596.00000 1319.00000
606.00000 1333.00000
648.00000 1291.00000
721.00000 1290.00000
757.00000 1333.00000
766.00000 1320.00000
775.00000 1292.00000
779.00000 1263.00000
784.00000 1234.00000
789.00000 1206.00000
793.00000 1178.00000
805.00000 1149.00000
813.00000 1121.00000
825.00000 1092.00000
836.00000 1063.00000
846.00000 1036.00000
860.00000 1009.00000
850.00000 980.00000
822.00000 951.00000
670.00000 897.00000
IMAGE=E:\DORSAL PUNTOS\Dbatesi122
ID=102 
LM=33
506.00000 967.00000
463.00000 995.00000
468.00000 1023.00000
477.00000 1050.00000
491.00000 1078.00000
500.00000 1106.00000
505.00000 1134.00000
518.00000 1162.00000
525.00000 1191.00000
528.00000 1219.00000
534.00000 1247.00000
535.00000 1273.00000
542.00000 1302.00000
552.00000 1330.00000
560.00000 1344.00000
602.00000 1303.00000
699.00000 1302.00000
729.00000 1344.00000
738.00000 1331.00000
750.00000 1302.00000
756.00000 1274.00000
757.00000 1245.00000
757.00000 1218.00000
764.00000 1190.00000
772.00000 1163.00000
780.00000 1134.00000
786.00000 1107.00000
799.00000 1078.00000
808.00000 1051.00000
818.00000 1022.00000
823.00000 995.00000
792.00000 967.00000
646.00000 924.00000
IMAGE=E:\DORSAL PUNTOS\Dbatesi123
ID=103 
LM=33
449.00000 1062.00000
425.00000 1097.00000
437.00000 1140.00000
452.00000 1183.00000
466.00000 1225.00000
477.00000 1268.00000
488.00000 1310.00000
496.00000 1352.00000
500.00000 1396.00000
501.00000 1439.00000
497.00000 1481.00000
477.00000 1525.00000
488.00000 1567.00000
518.00000 1609.00000
533.00000 1631.00000
611.00000 1566.00000
776.00000 1569.00000
867.00000 1629.00000
876.00000 1608.00000
897.00000 1564.00000
910.00000 1522.00000
897.00000 1480.00000
892.00000 1439.00000
893.00000 1396.00000
893.00000 1352.00000
897.00000 1310.00000
904.00000 1268.00000
914.00000 1225.00000
930.00000 1181.00000
945.00000 1140.00000
956.00000 1097.00000
936.00000 1055.00000
689.00000 973.00000
IMAGE=E:\DORSAL PUNTOS\Dfavi127
ID=104 
LM=33
238.00000 536.00000
120.00000 623.00000
130.00000 708.00000
142.00000 796.00000
153.00000 882.00000
174.00000 969.00000
193.00000 1056.00000
201.00000 1143.00000
197.00000 1229.00000
197.00000 1316.00000
204.00000 1403.00000
216.00000 1492.00000
245.00000 1577.00000
290.00000 1666.00000
321.00000 1709.00000
487.00000 1576.00000
684.00000 1580.00000
853.00000 1710.00000
878.00000 1664.00000
921.00000 1575.00000
946.00000 1490.00000
960.00000 1404.00000
967.00000 1315.00000
963.00000 1228.00000
966.00000 1142.00000
969.00000 1057.00000
992.00000 968.00000
1014.00000 881.00000
1028.00000 792.00000
1036.00000 709.00000
1047.00000 621.00000
926.00000 534.00000
600.00000 337.00000
IMAGE=E:\DORSAL PUNTOS\Dfavi130
ID=105 
LM=33
432.00000 1001.00000
445.00000 1052.00000
456.00000 1103.00000
471.00000 1153.00000
487.00000 1204.00000
498.00000 1254.00000
498.00000 1307.00000
498.00000 1358.00000
492.00000 1409.00000
494.00000 1461.00000
494.00000 1512.00000
484.00000 1563.00000
494.00000 1613.00000
497.00000 1667.00000
505.00000 1690.00000
568.00000 1615.00000
895.00000 1614.00000
953.00000 1690.00000
961.00000 1664.00000
965.00000 1615.00000
961.00000 1562.00000
959.00000 1511.00000
954.00000 1460.00000
949.00000 1408.00000
943.00000 1357.00000
941.00000 1305.00000
945.00000 1255.00000
959.00000 1204.00000
973.00000 1152.00000
986.00000 1101.00000
1001.00000 1049.00000
1020.00000 999.00000
724.00000 891.00000
IMAGE=E:\DORSAL PUNTOS\Dagenor131
ID=1106 
LM=33
206.00000 738.00000
223.00000 801.00000
245.00000 863.00000
276.00000 925.00000
299.00000 987.00000
314.00000 1048.00000
326.00000 1111.00000
331.00000 1175.00000
335.00000 1237.00000
340.00000 1297.00000
346.00000 1360.00000
353.00000 1421.00000
368.00000 1484.00000
407.00000 1544.00000
436.00000 1571.00000
526.00000 1485.00000
701.00000 1484.00000
793.00000 1576.00000
819.00000 1545.00000
840.00000 1481.00000
845.00000 1422.00000
846.00000 1359.00000
848.00000 1297.00000
844.00000 1235.00000
848.00000 1173.00000
857.00000 1109.00000
866.00000 1049.00000
881.00000 987.00000
903.00000 925.00000
931.00000 862.00000
950.00000 801.00000
963.00000 739.00000
561.00000 640.00000
IMAGE=E:\DORSAL PUNTOS\Damicitiae132
ID=107 
LM=33
363.00000 1002.00000
385.00000 1059.00000
405.00000 1113.00000
423.00000 1168.00000
441.00000 1224.00000
459.00000 1279.00000
466.00000 1333.00000
468.00000 1389.00000
458.00000 1444.00000
460.00000 1499.00000
470.00000 1554.00000
486.00000 1607.00000
502.00000 1664.00000
520.00000 1720.00000
543.00000 1745.00000
579.00000 1669.00000
691.00000 1666.00000
721.00000 1745.00000
744.00000 1718.00000
764.00000 1665.00000
778.00000 1609.00000
792.00000 1556.00000
799.00000 1499.00000
801.00000 1443.00000
805.00000 1389.00000
810.00000 1333.00000
821.00000 1277.00000
839.00000 1222.00000
854.00000 1169.00000
871.00000 1114.00000
892.00000 1058.00000
909.00000 1003.00000
625.00000 898.00000
IMAGE=E:\DORSAL PUNTOS\Ddeyrollei134
ID=108 
LM=33
443.00000 986.00000
450.00000 1019.00000
453.00000 1051.00000
462.00000 1082.00000
470.00000 1116.00000
477.00000 1149.00000
479.00000 1181.00000
480.00000 1213.00000
478.00000 1249.00000
480.00000 1279.00000
481.00000 1312.00000
487.00000 1343.00000
500.00000 1378.00000
526.00000 1410.00000
555.00000 1425.00000
622.00000 1377.00000
650.00000 1377.00000
744.00000 1426.00000
768.00000 1409.00000
786.00000 1378.00000
795.00000 1344.00000
799.00000 1311.00000
799.00000 1279.00000
797.00000 1246.00000
798.00000 1214.00000
801.00000 1182.00000
805.00000 1148.00000
809.00000 1115.00000
818.00000 1082.00000
827.00000 1051.00000
832.00000 1019.00000
829.00000 985.00000
616.00000 892.00000
IMAGE=E:\DORSAL PUNTOS\Dyucatanus135
ID=109 
LM=33
389.00000 969.00000
389.00000 1015.00000
401.00000 1062.00000
417.00000 1110.00000
432.00000 1156.00000
445.00000 1203.00000
455.00000 1249.00000
464.00000 1294.00000
469.00000 1342.00000
470.00000 1390.00000
471.00000 1435.00000
469.00000 1482.00000
485.00000 1528.00000
507.00000 1576.00000
530.00000 1598.00000
605.00000 1529.00000
722.00000 1531.00000
806.00000 1599.00000
822.00000 1575.00000
840.00000 1530.00000
854.00000 1482.00000
851.00000 1437.00000
848.00000 1389.00000
850.00000 1342.00000
853.00000 1296.00000
859.00000 1249.00000
873.00000 1202.00000
886.00000 1154.00000
902.00000 1109.00000
916.00000 1063.00000
931.00000 1015.00000
932.00000 968.00000
663.00000 886.00000
IMAGE=E:\DORSAL PUNTOS\Dfortestriatus137
ID=110 
LM=33
361.00000 920.00000
373.00000 963.00000
386.00000 1007.00000
401.00000 1050.00000
416.00000 1094.00000
427.00000 1137.00000
439.00000 1182.00000
446.00000 1226.00000
449.00000 1268.00000
453.00000 1311.00000
453.00000 1353.00000
451.00000 1399.00000
468.00000 1442.00000
493.00000 1484.00000
514.00000 1508.00000
569.00000 1442.00000
687.00000 1442.00000
774.00000 1506.00000
794.00000 1486.00000
812.00000 1444.00000
823.00000 1397.00000
820.00000 1355.00000
818.00000 1312.00000
820.00000 1267.00000
822.00000 1225.00000
830.00000 1181.00000
839.00000 1137.00000
855.00000 1095.00000
872.00000 1048.00000
888.00000 1007.00000
899.00000 965.00000
918.00000 919.00000
617.00000 822.00000
IMAGE=E:\DORSAL PUNTOS\Dfortestriatus138
ID=111 
LM=33
260.00000 815.00000
279.00000 895.00000
303.00000 979.00000
319.00000 1061.00000
344.00000 1142.00000
357.00000 1225.00000
367.00000 1304.00000
379.00000 1386.00000
391.00000 1469.00000
407.00000 1550.00000
411.00000 1631.00000
440.00000 1715.00000
474.00000 1796.00000
497.00000 1880.00000
510.00000 1921.00000
549.00000 1798.00000
570.00000 1798.00000
609.00000 1919.00000
619.00000 1876.00000
645.00000 1797.00000
670.00000 1714.00000
694.00000 1633.00000
714.00000 1552.00000
729.00000 1470.00000
738.00000 1386.00000
746.00000 1305.00000
759.00000 1222.00000
775.00000 1142.00000
798.00000 1058.00000
823.00000 978.00000
850.00000 896.00000
870.00000 815.00000
553.00000 696.00000
IMAGE=E:\DORSAL PUNTOS\Dprotectus139
ID=112 
LM=33
261.00000 706.00000
274.00000 782.00000
286.00000 856.00000
307.00000 933.00000
325.00000 1007.00000
340.00000 1085.00000
352.00000 1160.00000
362.00000 1236.00000
379.00000 1311.00000
398.00000 1388.00000
420.00000 1462.00000
436.00000 1540.00000
451.00000 1614.00000
471.00000 1692.00000
486.00000 1728.00000
537.00000 1615.00000
558.00000 1616.00000
587.00000 1726.00000
614.00000 1688.00000
641.00000 1613.00000
660.00000 1539.00000
675.00000 1463.00000
700.00000 1388.00000
722.00000 1312.00000
737.00000 1237.00000
747.00000 1162.00000
761.00000 1085.00000
773.00000 1008.00000
787.00000 935.00000
804.00000 856.00000
820.00000 783.00000
831.00000 704.00000
559.00000 634.00000
IMAGE=E:\DORSAL PUNTOS\Dprotectus140
ID=113 
LM=33
358.00000 1146.00000
385.00000 1183.00000
409.00000 1220.00000
430.00000 1257.00000
448.00000 1292.00000
469.00000 1332.00000
483.00000 1370.00000
495.00000 1408.00000
510.00000 1444.00000
518.00000 1484.00000
529.00000 1521.00000
531.00000 1561.00000
533.00000 1597.00000
533.00000 1635.00000
541.00000 1653.00000
606.00000 1597.00000
692.00000 1596.00000
768.00000 1651.00000
777.00000 1633.00000
780.00000 1598.00000
780.00000 1559.00000
784.00000 1521.00000
798.00000 1485.00000
817.00000 1445.00000
830.00000 1409.00000
843.00000 1370.00000
851.00000 1334.00000
875.00000 1294.00000
894.00000 1259.00000
905.00000 1222.00000
943.00000 1183.00000
968.00000 1146.00000
670.00000 1073.00000
IMAGE=E:\DORSAL PUNTOS\Dworontzowi141
ID=114 
LM=33
259.00000 952.00000
259.00000 1001.00000
271.00000 1050.00000
285.00000 1098.00000
301.00000 1147.00000
314.00000 1195.00000
329.00000 1241.00000
344.00000 1290.00000
367.00000 1339.00000
387.00000 1387.00000
397.00000 1435.00000
408.00000 1484.00000
421.00000 1532.00000
436.00000 1579.00000
453.00000 1603.00000
504.00000 1532.00000
666.00000 1533.00000
699.00000 1603.00000
714.00000 1579.00000
728.00000 1531.00000
745.00000 1483.00000
762.00000 1434.00000
780.00000 1386.00000
795.00000 1339.00000
810.00000 1291.00000
825.00000 1243.00000
843.00000 1192.00000
857.00000 1146.00000
867.00000 1099.00000
879.00000 1047.00000
893.00000 1001.00000
910.00000 952.00000
607.00000 848.00000
IMAGE=E:\DORSAL PUNTOS\Dagenor145
ID=115 
LM=33
329.00000 829.00000
347.00000 879.00000
360.00000 931.00000
374.00000 981.00000
390.00000 1029.00000
408.00000 1080.00000
421.00000 1131.00000
426.00000 1180.00000
430.00000 1230.00000
425.00000 1282.00000
434.00000 1331.00000
434.00000 1381.00000
433.00000 1431.00000
441.00000 1480.00000
452.00000 1507.00000
477.00000 1431.00000
811.00000 1432.00000
849.00000 1506.00000
854.00000 1482.00000
856.00000 1432.00000
855.00000 1381.00000
858.00000 1331.00000
860.00000 1280.00000
864.00000 1230.00000
870.00000 1180.00000
880.00000 1129.00000
892.00000 1078.00000
909.00000 1029.00000
925.00000 979.00000
940.00000 929.00000
955.00000 878.00000
973.00000 829.00000
649.00000 723.00000
IMAGE=E:\DORSAL PUNTOS\Dagenor146
ID=116 
LM=33
210.00000 853.00000
227.00000 902.00000
243.00000 953.00000
264.00000 1003.00000
288.00000 1053.00000
308.00000 1105.00000
325.00000 1155.00000
339.00000 1205.00000
353.00000 1256.00000
360.00000 1305.00000
371.00000 1358.00000
377.00000 1411.00000
380.00000 1460.00000
385.00000 1509.00000
398.00000 1535.00000
457.00000 1459.00000
680.00000 1457.00000
735.00000 1535.00000
745.00000 1509.00000
746.00000 1459.00000
747.00000 1408.00000
750.00000 1357.00000
758.00000 1307.00000
760.00000 1258.00000
768.00000 1206.00000
781.00000 1153.00000
798.00000 1104.00000
823.00000 1053.00000
844.00000 1003.00000
862.00000 951.00000
881.00000 899.00000
896.00000 850.00000
554.00000 749.00000
IMAGE=E:\DORSAL PUNTOS\Dagenor147
ID=117 
LM=33
170.00000 918.00000
176.00000 972.00000
193.00000 1026.00000
209.00000 1079.00000
223.00000 1134.00000
248.00000 1191.00000
266.00000 1243.00000
276.00000 1298.00000
282.00000 1354.00000
288.00000 1407.00000
295.00000 1461.00000
301.00000 1517.00000
305.00000 1572.00000
311.00000 1627.00000
322.00000 1655.00000
373.00000 1572.00000
649.00000 1573.00000
692.00000 1652.00000
700.00000 1626.00000
701.00000 1569.00000
707.00000 1517.00000
713.00000 1462.00000
717.00000 1408.00000
718.00000 1354.00000
724.00000 1299.00000
739.00000 1244.00000
758.00000 1190.00000
779.00000 1135.00000
795.00000 1080.00000
810.00000 1024.00000
828.00000 971.00000
828.00000 917.00000
505.00000 789.00000
IMAGE=E:\DORSAL PUNTOS\Dagenor148
ID=118 
LM=33
381.00000 808.00000
391.00000 846.00000
402.00000 882.00000
413.00000 919.00000
426.00000 956.00000
439.00000 993.00000
455.00000 1031.00000
454.00000 1069.00000
456.00000 1106.00000
460.00000 1143.00000
464.00000 1182.00000
467.00000 1217.00000
468.00000 1252.00000
466.00000 1290.00000
474.00000 1310.00000
516.00000 1255.00000
678.00000 1252.00000
737.00000 1311.00000
740.00000 1290.00000
735.00000 1255.00000
738.00000 1216.00000
741.00000 1179.00000
745.00000 1143.00000
746.00000 1106.00000
751.00000 1068.00000
758.00000 1031.00000
768.00000 994.00000
781.00000 956.00000
788.00000 918.00000
803.00000 883.00000
817.00000 845.00000
827.00000 808.00000
578.00000 742.00000
IMAGE=E:\DORSAL PUNTOS\Dagenor149
ID=119
LM=33
403.00000 841.00000
412.00000 883.00000
425.00000 928.00000
441.00000 972.00000
453.00000 1019.00000
467.00000 1060.00000
477.00000 1105.00000
488.00000 1150.00000
495.00000 1195.00000
496.00000 1238.00000
504.00000 1282.00000
510.00000 1329.00000
510.00000 1374.00000
510.00000 1416.00000
520.00000 1439.00000
590.00000 1372.00000
700.00000 1373.00000
765.00000 1440.00000
779.00000 1418.00000
783.00000 1372.00000
783.00000 1329.00000
785.00000 1284.00000
789.00000 1238.00000
793.00000 1194.00000
799.00000 1150.00000
807.00000 1106.00000
815.00000 1061.00000
830.00000 1015.00000
844.00000 972.00000
857.00000 928.00000
872.00000 883.00000
884.00000 840.00000
644.00000 741.00000
IMAGE=E:\DORSAL PUNTOS\Dagenor150
ID=120 
LM=33
291.00000 1070.00000
306.00000 1109.00000
324.00000 1150.00000
335.00000 1190.00000
348.00000 1232.00000
359.00000 1273.00000
369.00000 1314.00000
381.00000 1354.00000
380.00000 1395.00000
374.00000 1435.00000
372.00000 1475.00000
373.00000 1516.00000
373.00000 1556.00000
373.00000 1598.00000
383.00000 1617.00000
437.00000 1558.00000
622.00000 1558.00000
678.00000 1617.00000
685.00000 1599.00000
688.00000 1558.00000
686.00000 1515.00000
687.00000 1475.00000
687.00000 1436.00000
681.00000 1394.00000
680.00000 1354.00000
685.00000 1313.00000
697.00000 1273.00000
709.00000 1231.00000
722.00000 1190.00000
738.00000 1151.00000
756.00000 1110.00000
772.00000 1069.00000
529.00000 986.00000
IMAGE=E:\DORSAL PUNTOS\Dagenor151
ID=121 
LM=33
407.00000 1138.00000
421.00000 1178.00000
438.00000 1215.00000
450.00000 1251.00000
465.00000 1290.00000
469.00000 1327.00000
474.00000 1365.00000
471.00000 1403.00000
470.00000 1442.00000
472.00000 1477.00000
475.00000 1515.00000
473.00000 1554.00000
473.00000 1591.00000
471.00000 1628.00000
478.00000 1648.00000
540.00000 1591.00000
713.00000 1592.00000
787.00000 1647.00000
792.00000 1630.00000
795.00000 1591.00000
792.00000 1552.00000
791.00000 1515.00000
796.00000 1479.00000
797.00000 1441.00000
797.00000 1403.00000
796.00000 1366.00000
798.00000 1327.00000
806.00000 1290.00000
817.00000 1253.00000
831.00000 1214.00000
844.00000 1177.00000
860.00000 1138.00000
628.00000 1051.00000
IMAGE=E:\DORSAL PUNTOS\Dagenor152
ID=122 
LM=33
262.00000 1229.00000
277.00000 1277.00000
292.00000 1325.00000
314.00000 1372.00000
330.00000 1418.00000
344.00000 1467.00000
351.00000 1514.00000
356.00000 1562.00000
359.00000 1608.00000
363.00000 1656.00000
367.00000 1701.00000
375.00000 1751.00000
382.00000 1798.00000
395.00000 1844.00000
414.00000 1870.00000
448.00000 1800.00000
613.00000 1798.00000
636.00000 1869.00000
660.00000 1846.00000
684.00000 1798.00000
694.00000 1751.00000
700.00000 1705.00000
704.00000 1656.00000
708.00000 1608.00000
709.00000 1560.00000
718.00000 1514.00000
723.00000 1465.00000
737.00000 1419.00000
754.00000 1374.00000
775.00000 1323.00000
795.00000 1277.00000
814.00000 1229.00000
546.00000 1103.00000
IMAGE=E:\DORSAL PUNTOS\Dinacoides153
ID=123 
LM=33
396.00000 795.00000
409.00000 842.00000
423.00000 891.00000
441.00000 937.00000
463.00000 985.00000
478.00000 1032.00000
503.00000 1080.00000
511.00000 1128.00000
516.00000 1174.00000
523.00000 1222.00000
526.00000 1269.00000
534.00000 1317.00000
541.00000 1364.00000
558.00000 1411.00000
576.00000 1434.00000
604.00000 1364.00000
696.00000 1365.00000
699.00000 1434.00000
723.00000 1411.00000
754.00000 1364.00000
764.00000 1317.00000
775.00000 1269.00000
785.00000 1222.00000
793.00000 1176.00000
799.00000 1126.00000
809.00000 1080.00000
823.00000 1032.00000
841.00000 985.00000
858.00000 937.00000
875.00000 888.00000
889.00000 842.00000
899.00000 795.00000
679.00000 683.00000
IMAGE=E:\DORSAL PUNTOS\Dinacoides154
ID=124 
LM=33
293.00000 947.00000
319.00000 1005.00000
347.00000 1058.00000
374.00000 1114.00000
401.00000 1167.00000
418.00000 1221.00000
428.00000 1277.00000
428.00000 1333.00000
438.00000 1387.00000
447.00000 1442.00000
450.00000 1497.00000
452.00000 1552.00000
459.00000 1607.00000
478.00000 1661.00000
504.00000 1689.00000
557.00000 1608.00000
623.00000 1607.00000
704.00000 1691.00000
721.00000 1660.00000
729.00000 1607.00000
732.00000 1552.00000
731.00000 1498.00000
736.00000 1441.00000
747.00000 1387.00000
758.00000 1332.00000
762.00000 1275.00000
774.00000 1222.00000
786.00000 1167.00000
803.00000 1112.00000
825.00000 1056.00000
847.00000 999.00000
861.00000 948.00000
551.00000 834.00000
IMAGE=E:\DORSAL PUNTOS\Driberoi166
ID=125 
LM=33
396.00000 689.00000
421.00000 767.00000
435.00000 849.00000
454.00000 927.00000
475.00000 1005.00000
482.00000 1084.00000
483.00000 1163.00000
486.00000 1242.00000
491.00000 1321.00000
506.00000 1401.00000
523.00000 1479.00000
543.00000 1557.00000
553.00000 1639.00000
567.00000 1715.00000
594.00000 1759.00000
623.00000 1641.00000
664.00000 1639.00000
695.00000 1757.00000
713.00000 1718.00000
737.00000 1638.00000
762.00000 1558.00000
797.00000 1478.00000
821.00000 1399.00000
838.00000 1322.00000
845.00000 1243.00000
852.00000 1163.00000
860.00000 1084.00000
879.00000 1005.00000
898.00000 924.00000
920.00000 845.00000
946.00000 766.00000
971.00000 689.00000
662.00000 666.00000
IMAGE=E:\DORSAL PUNTOS\Dsatanas167
ID=126 
LM=33
450.00000 764.00000
464.00000 847.00000
472.00000 932.00000
484.00000 1012.00000
494.00000 1097.00000
502.00000 1178.00000
506.00000 1264.00000
515.00000 1347.00000
522.00000 1429.00000
540.00000 1512.00000
555.00000 1596.00000
575.00000 1682.00000
588.00000 1759.00000
613.00000 1846.00000
630.00000 1886.00000
669.00000 1762.00000
861.00000 1763.00000
866.00000 1889.00000
888.00000 1846.00000
924.00000 1762.00000
950.00000 1679.00000
957.00000 1596.00000
976.00000 1513.00000
973.00000 1430.00000
972.00000 1347.00000
977.00000 1262.00000
982.00000 1179.00000
989.00000 1096.00000
994.00000 1015.00000
1008.00000 928.00000
1021.00000 846.00000
1044.00000 764.00000
745.00000 755.00000
IMAGE=E:\DORSAL PUNTOS\DsatanasE025
ID=127 
LM=33
441.00000 701.00000
472.00000 782.00000
495.00000 871.00000
515.00000 955.00000
528.00000 1044.00000
545.00000 1132.00000
546.00000 1219.00000
548.00000 1304.00000
553.00000 1393.00000
557.00000 1482.00000
579.00000 1567.00000
590.00000 1655.00000
611.00000 1741.00000
633.00000 1827.00000
651.00000 1873.00000
719.00000 1741.00000
796.00000 1742.00000
868.00000 1870.00000
883.00000 1829.00000
909.00000 1741.00000
927.00000 1653.00000
943.00000 1568.00000
963.00000 1480.00000
970.00000 1393.00000
972.00000 1304.00000
980.00000 1218.00000
987.00000 1132.00000
1002.00000 1046.00000
1018.00000 954.00000
1039.00000 872.00000
1067.00000 782.00000
1086.00000 697.00000
756.00000 548.00000
IMAGE=E:\DORSAL PUNTOS\DsatanasE030
ID=128 
LM=33
454.00000 609.00000
480.00000 707.00000
498.00000 807.00000
516.00000 903.00000
535.00000 1000.00000
550.00000 1098.00000
563.00000 1195.00000
574.00000 1292.00000
577.00000 1389.00000
580.00000 1488.00000
600.00000 1583.00000
614.00000 1680.00000
644.00000 1776.00000
678.00000 1874.00000
703.00000 1924.00000
734.00000 1778.00000
768.00000 1775.00000
821.00000 1923.00000
843.00000 1877.00000
884.00000 1777.00000
908.00000 1682.00000
932.00000 1582.00000
953.00000 1486.00000
954.00000 1389.00000
956.00000 1292.00000
964.00000 1194.00000
980.00000 1097.00000
995.00000 1001.00000
1010.00000 903.00000
1030.00000 806.00000
1054.00000 709.00000
1081.00000 613.00000
739.00000 519.00000
IMAGE=E:\DORSAL PUNTOS\DsatanasE037
ID=129
LM=33
463.00000 500.00000
483.00000 592.00000
508.00000 691.00000
526.00000 787.00000
542.00000 880.00000
557.00000 979.00000
562.00000 1068.00000
569.00000 1167.00000
590.00000 1262.00000
599.00000 1353.00000
608.00000 1453.00000
625.00000 1546.00000
651.00000 1644.00000
681.00000 1736.00000
700.00000 1787.00000
748.00000 1644.00000
858.00000 1643.00000
924.00000 1785.00000
937.00000 1740.00000
969.00000 1645.00000
993.00000 1549.00000
1016.00000 1453.00000
1035.00000 1356.00000
1045.00000 1262.00000
1049.00000 1168.00000
1058.00000 1071.00000
1070.00000 978.00000
1078.00000 880.00000
1093.00000 786.00000
1112.00000 690.00000
1143.00000 593.00000
1156.00000 497.00000
798.00000 491.00000
IMAGE=E:\DORSAL PUNTOS\DsatanasE038
ID=130 
LM=33
485.00000 745.00000
502.00000 825.00000
519.00000 905.00000
535.00000 982.00000
551.00000 1059.00000
561.00000 1140.00000
568.00000 1218.00000
575.00000 1297.00000
578.00000 1378.00000
589.00000 1453.00000
603.00000 1532.00000
621.00000 1609.00000
641.00000 1686.00000
667.00000 1766.00000
676.00000 1802.00000
736.00000 1689.00000
756.00000 1690.00000
822.00000 1809.00000
842.00000 1767.00000
872.00000 1686.00000
891.00000 1609.00000
916.00000 1530.00000
936.00000 1452.00000
941.00000 1375.00000
944.00000 1295.00000
952.00000 1216.00000
956.00000 1138.00000
972.00000 1062.00000
982.00000 982.00000
994.00000 902.00000
1008.00000 825.00000
1028.00000 748.00000
759.00000 698.00000
IMAGE=E:\DORSAL PUNTOS\DsatanasE042
ID=131 
LM=33
297.00000 430.00000
304.00000 485.00000
311.00000 540.00000
321.00000 595.00000
328.00000 651.00000
339.00000 706.00000
343.00000 762.00000
353.00000 816.00000
360.00000 869.00000
372.00000 925.00000
388.00000 981.00000
404.00000 1036.00000
416.00000 1094.00000
432.00000 1148.00000
438.00000 1176.00000
487.00000 1147.00000
518.00000 1146.00000
559.00000 1174.00000
571.00000 1148.00000
597.00000 1094.00000
609.00000 1038.00000
624.00000 983.00000
631.00000 925.00000
641.00000 872.00000
648.00000 815.00000
656.00000 763.00000
660.00000 706.00000
670.00000 651.00000
681.00000 596.00000
692.00000 539.00000
702.00000 485.00000
709.00000 430.00000
491.00000 446.00000
IMAGE=E:\DORSAL PUNTOS\DsatanasE045
ID=132 
LM=33
372.00000 852.00000
383.00000 929.00000
399.00000 1007.00000
411.00000 1082.00000
418.00000 1160.00000
427.00000 1235.00000
438.00000 1314.00000
451.00000 1388.00000
466.00000 1463.00000
488.00000 1541.00000
507.00000 1619.00000
528.00000 1692.00000
549.00000 1773.00000
577.00000 1849.00000
585.00000 1886.00000
615.00000 1772.00000
623.00000 1773.00000
694.00000 1887.00000
712.00000 1851.00000
743.00000 1773.00000
759.00000 1694.00000
775.00000 1620.00000
795.00000 1543.00000
813.00000 1463.00000
834.00000 1389.00000
849.00000 1311.00000
858.00000 1235.00000
873.00000 1160.00000
880.00000 1080.00000
898.00000 1006.00000
910.00000 931.00000
919.00000 855.00000
602.00000 839.00000
IMAGE=E:\DORSAL PUNTOS\DsatanasE050
ID=133 
LM=33
426.00000 686.00000
438.00000 767.00000
451.00000 847.00000
464.00000 921.00000
476.00000 999.00000
486.00000 1081.00000
493.00000 1161.00000
501.00000 1240.00000
516.00000 1319.00000
513.00000 1397.00000
532.00000 1475.00000
543.00000 1553.00000
576.00000 1633.00000
601.00000 1711.00000
618.00000 1753.00000
662.00000 1635.00000
708.00000 1633.00000
752.00000 1752.00000
770.00000 1711.00000
797.00000 1634.00000
812.00000 1555.00000
833.00000 1474.00000
851.00000 1399.00000
871.00000 1317.00000
885.00000 1238.00000
893.00000 1161.00000
902.00000 1082.00000
905.00000 1001.00000
924.00000 922.00000
944.00000 843.00000
970.00000 768.00000
986.00000 684.00000
678.00000 624.00000
IMAGE=E:\DORSAL PUNTOS\DsatanasE052
ID=134 
LM=33
397.00000 530.00000
417.00000 625.00000
439.00000 711.00000
457.00000 809.00000
470.00000 903.00000
476.00000 998.00000
489.00000 1085.00000
494.00000 1182.00000
502.00000 1277.00000
503.00000 1368.00000
516.00000 1465.00000
537.00000 1556.00000
567.00000 1651.00000
590.00000 1746.00000
608.00000 1790.00000
693.00000 1653.00000
754.00000 1655.00000
843.00000 1788.00000
864.00000 1740.00000
894.00000 1650.00000
920.00000 1557.00000
942.00000 1463.00000
955.00000 1368.00000
961.00000 1276.00000
953.00000 1185.00000
953.00000 1086.00000
967.00000 997.00000
978.00000 903.00000
988.00000 807.00000
1004.00000 714.00000
1025.00000 623.00000
1052.00000 528.00000
740.00000 484.00000
IMAGE=E:\DORSAL PUNTOS\DsatanasE055
ID=135 
LM=33
365.00000 560.00000
389.00000 662.00000
408.00000 759.00000
421.00000 860.00000
431.00000 958.00000
446.00000 1061.00000
449.00000 1160.00000
457.00000 1261.00000
462.00000 1358.00000
480.00000 1458.00000
488.00000 1556.00000
519.00000 1660.00000
543.00000 1758.00000
572.00000 1861.00000
594.00000 1914.00000
646.00000 1764.00000
679.00000 1762.00000
736.00000 1911.00000
761.00000 1860.00000
797.00000 1764.00000
830.00000 1661.00000
860.00000 1561.00000
875.00000 1462.00000
882.00000 1356.00000
890.00000 1263.00000
901.00000 1160.00000
912.00000 1059.00000
927.00000 960.00000
942.00000 862.00000
961.00000 758.00000
982.00000 660.00000
1006.00000 562.00000
682.00000 488.00000
IMAGE=E:\DORSAL PUNTOS\DsatanasE059
ID=136 
LM=33
443.00000 648.00000
459.00000 736.00000
474.00000 820.00000
496.00000 904.00000
512.00000 990.00000
525.00000 1073.00000
537.00000 1156.00000
547.00000 1241.00000
555.00000 1325.00000
563.00000 1412.00000
580.00000 1495.00000
601.00000 1580.00000
621.00000 1664.00000
645.00000 1751.00000
655.00000 1788.00000
724.00000 1662.00000
727.00000 1662.00000
776.00000 1790.00000
792.00000 1746.00000
820.00000 1664.00000
848.00000 1575.00000
871.00000 1495.00000
892.00000 1410.00000
902.00000 1325.00000
904.00000 1242.00000
910.00000 1159.00000
916.00000 1073.00000
928.00000 986.00000
939.00000 903.00000
956.00000 820.00000
977.00000 735.00000
991.00000 650.00000
743.00000 554.00000
IMAGE=E:\DORSAL PUNTOS\DsatanasE061
ID=137 
LM=33
457.00000 770.00000
473.00000 854.00000
495.00000 936.00000
508.00000 1016.00000
515.00000 1099.00000
523.00000 1176.00000
525.00000 1264.00000
532.00000 1343.00000
539.00000 1427.00000
557.00000 1508.00000
578.00000 1590.00000
594.00000 1671.00000
599.00000 1751.00000
614.00000 1835.00000
658.00000 1875.00000
680.00000 1753.00000
703.00000 1754.00000
752.00000 1876.00000
764.00000 1837.00000
783.00000 1753.00000
800.00000 1672.00000
822.00000 1589.00000
839.00000 1508.00000
853.00000 1427.00000
859.00000 1346.00000
865.00000 1263.00000
873.00000 1180.00000
879.00000 1097.00000
895.00000 1018.00000
909.00000 938.00000
934.00000 851.00000
959.00000 770.00000
685.00000 714.00000
IMAGE=E:\DORSAL PUNTOS\DsatanasE064
ID=138 
LM=33
417.00000 778.00000
437.00000 854.00000
459.00000 932.00000
472.00000 1009.00000
484.00000 1085.00000
495.00000 1164.00000
506.00000 1240.00000
519.00000 1316.00000
536.00000 1395.00000
548.00000 1473.00000
567.00000 1551.00000
577.00000 1627.00000
595.00000 1706.00000
612.00000 1781.00000
622.00000 1821.00000
654.00000 1703.00000
688.00000 1702.00000
732.00000 1822.00000
748.00000 1780.00000
759.00000 1706.00000
781.00000 1627.00000
800.00000 1549.00000
819.00000 1471.00000
838.00000 1396.00000
852.00000 1316.00000
863.00000 1238.00000
872.00000 1162.00000
880.00000 1087.00000
896.00000 1006.00000
910.00000 928.00000
928.00000 852.00000
944.00000 774.00000
657.00000 730.00000
IMAGE=E:\DORSAL PUNTOS\DsatanasE068
ID=139 
LM=33
287.00000 510.00000
296.00000 564.00000
305.00000 622.00000
316.00000 675.00000
324.00000 731.00000
330.00000 785.00000
337.00000 843.00000
342.00000 898.00000
344.00000 953.00000
352.00000 1007.00000
359.00000 1063.00000
374.00000 1119.00000
388.00000 1175.00000
408.00000 1230.00000
423.00000 1259.00000
436.00000 1177.00000
458.00000 1177.00000
491.00000 1258.00000
503.00000 1230.00000
511.00000 1176.00000
533.00000 1120.00000
548.00000 1064.00000
566.00000 1009.00000
574.00000 953.00000
577.00000 898.00000
583.00000 843.00000
592.00000 786.00000
602.00000 731.00000
613.00000 673.00000
628.00000 617.00000
640.00000 564.00000
650.00000 509.00000
451.00000 470.00000
IMAGE=E:\DORSAL PUNTOS\DsatanasE069
ID=140 
LM=33
308.00000 453.00000
312.00000 509.00000
326.00000 566.00000
336.00000 620.00000
346.00000 675.00000
353.00000 732.00000
358.00000 785.00000
357.00000 841.00000
360.00000 897.00000
368.00000 953.00000
376.00000 1007.00000
393.00000 1063.00000
401.00000 1118.00000
420.00000 1172.00000
436.00000 1203.00000
450.00000 1119.00000
470.00000 1119.00000
515.00000 1203.00000
527.00000 1176.00000
538.00000 1122.00000
555.00000 1065.00000
573.00000 1008.00000
583.00000 952.00000
588.00000 897.00000
594.00000 844.00000
597.00000 785.00000
602.00000 730.00000
613.00000 675.00000
627.00000 619.00000
637.00000 562.00000
649.00000 511.00000
665.00000 453.00000
479.00000 406.00000
IMAGE=E:\DORSAL PUNTOS\DsatanasE070
ID=141 
LM=33
364.00000 500.00000
375.00000 554.00000
386.00000 611.00000
392.00000 664.00000
394.00000 720.00000
401.00000 776.00000
402.00000 830.00000
406.00000 885.00000
412.00000 941.00000
423.00000 994.00000
420.00000 1051.00000
421.00000 1106.00000
418.00000 1160.00000
450.00000 1216.00000
466.00000 1245.00000
489.00000 1159.00000
548.00000 1161.00000
588.00000 1244.00000
595.00000 1216.00000
611.00000 1163.00000
614.00000 1106.00000
625.00000 1050.00000
636.00000 996.00000
642.00000 941.00000
648.00000 885.00000
655.00000 832.00000
661.00000 774.00000
669.00000 719.00000
682.00000 668.00000
692.00000 609.00000
704.00000 557.00000
715.00000 500.00000
524.00000 442.00000
IMAGE=E:\DORSAL PUNTOS\DsatanasE072
ID=142 
LM=33
202.00000 589.00000
214.00000 643.00000
226.00000 696.00000
236.00000 751.00000
244.00000 805.00000
251.00000 860.00000
255.00000 914.00000
259.00000 966.00000
265.00000 1020.00000
273.00000 1076.00000
284.00000 1129.00000
302.00000 1183.00000
326.00000 1238.00000
337.00000 1292.00000
350.00000 1316.00000
377.00000 1236.00000
400.00000 1238.00000
425.00000 1318.00000
436.00000 1292.00000
456.00000 1238.00000
475.00000 1183.00000
497.00000 1128.00000
509.00000 1075.00000
519.00000 1021.00000
521.00000 966.00000
526.00000 913.00000
527.00000 859.00000
534.00000 805.00000
545.00000 751.00000
553.00000 696.00000
566.00000 641.00000
582.00000 587.00000
384.00000 560.00000
IMAGE=E:\DORSAL PUNTOS\DsatanasE079
ID=143 
LM=33
198.00000 400.00000
213.00000 468.00000
230.00000 533.00000
246.00000 599.00000
260.00000 666.00000
272.00000 734.00000
278.00000 799.00000
286.00000 864.00000
289.00000 930.00000
299.00000 997.00000
315.00000 1062.00000
335.00000 1130.00000
359.00000 1198.00000
375.00000 1260.00000
390.00000 1295.00000
416.00000 1193.00000
455.00000 1194.00000
479.00000 1295.00000
494.00000 1261.00000
517.00000 1195.00000
542.00000 1128.00000
563.00000 1063.00000
575.00000 997.00000
582.00000 931.00000
587.00000 863.00000
590.00000 799.00000
598.00000 731.00000
609.00000 666.00000
617.00000 599.00000
633.00000 532.00000
649.00000 466.00000
669.00000 400.00000
446.00000 339.00000
IMAGE=E:\DORSAL PUNTOS\DsatanasE088
ID=144
LM=33
205.00000 283.00000
230.00000 349.00000
251.00000 418.00000
265.00000 484.00000
279.00000 554.00000
287.00000 621.00000
303.00000 757.00000
309.00000 826.00000
317.00000 893.00000
318.00000 959.00000
331.00000 1028.00000
350.00000 1095.00000
368.00000 1164.00000
392.00000 1231.00000
407.00000 1265.00000
451.00000 1167.00000
484.00000 1167.00000
499.00000 1265.00000
515.00000 1233.00000
545.00000 1164.00000
577.00000 1096.00000
599.00000 1029.00000
615.00000 961.00000
628.00000 892.00000
633.00000 826.00000
638.00000 756.00000
645.00000 687.00000
652.00000 624.00000
661.00000 555.00000
676.00000 486.00000
698.00000 420.00000
714.00000 351.00000
465.00000 299.00000
IMAGE=E:\DORSAL PUNTOS\DsatanasE089
ID=145 
LM=33
194.00000 470.00000
210.00000 535.00000
226.00000 602.00000
242.00000 667.00000
255.00000 734.00000
267.00000 800.00000
276.00000 866.00000
281.00000 931.00000
291.00000 996.00000
303.00000 1063.00000
321.00000 1129.00000
332.00000 1194.00000
349.00000 1260.00000
373.00000 1326.00000
388.00000 1358.00000
408.00000 1261.00000
446.00000 1262.00000
472.00000 1359.00000
483.00000 1329.00000
500.00000 1262.00000
521.00000 1195.00000
542.00000 1127.00000
562.00000 1061.00000
574.00000 995.00000
585.00000 931.00000
590.00000 865.00000
599.00000 800.00000
606.00000 734.00000
615.00000 668.00000
634.00000 601.00000
653.00000 537.00000
670.00000 471.00000
426.00000 403.00000
IMAGE=E:\DORSAL PUNTOS\DsatanasE090
ID=146 
LM=33
144.00000 386.00000
161.00000 451.00000
173.00000 516.00000
184.00000 583.00000
191.00000 650.00000
201.00000 718.00000
206.00000 783.00000
215.00000 850.00000
220.00000 918.00000
226.00000 984.00000
245.00000 1052.00000
259.00000 1117.00000
283.00000 1183.00000
306.00000 1250.00000
325.00000 1284.00000
350.00000 1184.00000
402.00000 1185.00000
419.00000 1285.00000
435.00000 1250.00000
462.00000 1184.00000
485.00000 1116.00000
511.00000 1052.00000
529.00000 985.00000
542.00000 917.00000
551.00000 850.00000
557.00000 785.00000
562.00000 718.00000
571.00000 651.00000
579.00000 583.00000
592.00000 517.00000
606.00000 450.00000
621.00000 385.00000
378.00000 340.00000
IMAGE=E:\DORSAL PUNTOS\DsatanasE094
ID=147 
LM=33
166.00000 345.00000
181.00000 423.00000
197.00000 498.00000
212.00000 577.00000
226.00000 651.00000
239.00000 728.00000
244.00000 804.00000
252.00000 879.00000
256.00000 957.00000
264.00000 1030.00000
269.00000 1110.00000
293.00000 1185.00000
330.00000 1261.00000
354.00000 1336.00000
373.00000 1377.00000
384.00000 1261.00000
450.00000 1261.00000
462.00000 1376.00000
475.00000 1339.00000
506.00000 1261.00000
538.00000 1184.00000
562.00000 1110.00000
577.00000 1035.00000
589.00000 956.00000
595.00000 879.00000
602.00000 804.00000
605.00000 729.00000
614.00000 654.00000
630.00000 576.00000
649.00000 499.00000
666.00000 421.00000
680.00000 346.00000
431.00000 312.00000
IMAGE=E:\DORSAL PUNTOS\DsatanasE095
ID=148 
LM=33
170.00000 366.00000
183.00000 432.00000
203.00000 503.00000
217.00000 571.00000
228.00000 639.00000
238.00000 708.00000
248.00000 776.00000
252.00000 844.00000
261.00000 913.00000
264.00000 980.00000
271.00000 1047.00000
289.00000 1117.00000
313.00000 1185.00000
335.00000 1252.00000
352.00000 1289.00000
378.00000 1185.00000
387.00000 1187.00000
431.00000 1288.00000
446.00000 1257.00000
457.00000 1186.00000
478.00000 1115.00000
505.00000 1048.00000
524.00000 980.00000
539.00000 912.00000
548.00000 844.00000
556.00000 773.00000
570.00000 705.00000
585.00000 639.00000
600.00000 566.00000
620.00000 500.00000
640.00000 432.00000
656.00000 367.00000
398.00000 274.00000
IMAGE=E:\DORSAL PUNTOS\DsatanasE096
ID=149 
LM=33
205.00000 453.00000
218.00000 517.00000
237.00000 584.00000
250.00000 647.00000
264.00000 713.00000
276.00000 775.00000
284.00000 844.00000
292.00000 909.00000
301.00000 974.00000
314.00000 1038.00000
334.00000 1102.00000
348.00000 1169.00000
361.00000 1233.00000
377.00000 1297.00000
389.00000 1331.00000
413.00000 1232.00000
457.00000 1233.00000
477.00000 1331.00000
486.00000 1296.00000
510.00000 1233.00000
526.00000 1168.00000
549.00000 1104.00000
572.00000 1037.00000
583.00000 974.00000
593.00000 907.00000
603.00000 843.00000
607.00000 777.00000
622.00000 713.00000
633.00000 648.00000
649.00000 582.00000
662.00000 516.00000
680.00000 453.00000
444.00000 377.00000
IMAGE=E:\DORSAL PUNTOS\DsatanasE103
ID=150 
LM=33
194.00000 502.00000
208.00000 567.00000
225.00000 631.00000
240.00000 695.00000
247.00000 760.00000
259.00000 825.00000
261.00000 889.00000
265.00000 954.00000
272.00000 1014.00000
286.00000 1080.00000
303.00000 1144.00000
318.00000 1211.00000
328.00000 1273.00000
334.00000 1336.00000
344.00000 1369.00000
384.00000 1275.00000
506.00000 1277.00000
528.00000 1368.00000
538.00000 1337.00000
557.00000 1272.00000
569.00000 1210.00000
572.00000 1145.00000
597.00000 1080.00000
605.00000 1016.00000
606.00000 951.00000
606.00000 887.00000
606.00000 824.00000
612.00000 758.00000
622.00000 693.00000
637.00000 631.00000
651.00000 565.00000
668.00000 502.00000
436.00000 425.00000
IMAGE=E:\DORSAL PUNTOS\DsatanasE104
ID=151 
LM=33
186.00000 424.00000
207.00000 488.00000
219.00000 552.00000
232.00000 616.00000
246.00000 678.00000
249.00000 744.00000
255.00000 809.00000
270.00000 873.00000
282.00000 937.00000
299.00000 1000.00000
316.00000 1064.00000
328.00000 1129.00000
346.00000 1191.00000
361.00000 1257.00000
371.00000 1287.00000
396.00000 1193.00000
418.00000 1193.00000
460.00000 1289.00000
467.00000 1256.00000
485.00000 1193.00000
497.00000 1127.00000
511.00000 1066.00000
535.00000 1000.00000
556.00000 937.00000
569.00000 874.00000
579.00000 809.00000
587.00000 743.00000
587.00000 682.00000
600.00000 617.00000
612.00000 555.00000
635.00000 488.00000
656.00000 426.00000
391.00000 337.00000
IMAGE=E:\DORSAL PUNTOS\DsatanasE105
ID=152 
LM=33
254.00000 523.00000
275.00000 583.00000
293.00000 645.00000
309.00000 708.00000
324.00000 768.00000
333.00000 827.00000
346.00000 887.00000
353.00000 950.00000
355.00000 1010.00000
368.00000 1074.00000
393.00000 1130.00000
411.00000 1193.00000
422.00000 1255.00000
428.00000 1319.00000
439.00000 1348.00000
472.00000 1256.00000
484.00000 1254.00000
517.00000 1348.00000
523.00000 1316.00000
536.00000 1257.00000
548.00000 1195.00000
568.00000 1134.00000
587.00000 1072.00000
596.00000 1010.00000
599.00000 951.00000
607.00000 890.00000
617.00000 828.00000
629.00000 767.00000
648.00000 706.00000
664.00000 643.00000
678.00000 584.00000
701.00000 521.00000
471.00000 403.00000
IMAGE=E:\DORSAL PUNTOS\DsatanasE115
ID=153 
LM=33
345.00000 497.00000
359.00000 556.00000
370.00000 614.00000
384.00000 674.00000
398.00000 732.00000
408.00000 788.00000
418.00000 846.00000
424.00000 905.00000
431.00000 963.00000
444.00000 1022.00000
463.00000 1081.00000
481.00000 1139.00000
492.00000 1196.00000
501.00000 1255.00000
506.00000 1284.00000
535.00000 1198.00000
544.00000 1198.00000
582.00000 1286.00000
588.00000 1255.00000
596.00000 1199.00000
606.00000 1140.00000
619.00000 1079.00000
637.00000 1023.00000
649.00000 963.00000
656.00000 903.00000
660.00000 848.00000
666.00000 790.00000
679.00000 731.00000
694.00000 671.00000
708.00000 614.00000
723.00000 555.00000
737.00000 496.00000
537.00000 423.00000
IMAGE=E:\DORSAL PUNTOS\DsatanasE120
ID=154 
LM=33
312.00000 542.00000
324.00000 598.00000
337.00000 657.00000
350.00000 715.00000
361.00000 771.00000
367.00000 829.00000
374.00000 887.00000
376.00000 943.00000
378.00000 1000.00000
385.00000 1060.00000
396.00000 1115.00000
412.00000 1174.00000
427.00000 1230.00000
442.00000 1290.00000
450.00000 1318.00000
486.00000 1231.00000
494.00000 1231.00000
532.00000 1318.00000
543.00000 1291.00000
558.00000 1230.00000
566.00000 1172.00000
585.00000 1117.00000
597.00000 1060.00000
605.00000 999.00000
608.00000 944.00000
607.00000 887.00000
616.00000 829.00000
626.00000 771.00000
640.00000 715.00000
655.00000 657.00000
672.00000 600.00000
683.00000 541.00000
475.00000 450.00000
IMAGE=E:\DORSAL PUNTOS\DsatanasE122
ID=155 
LM=33
292.00000 574.00000
304.00000 629.00000
315.00000 685.00000
322.00000 739.00000
332.00000 792.00000
334.00000 848.00000
338.00000 905.00000
342.00000 959.00000
353.00000 1012.00000
353.00000 1068.00000
376.00000 1123.00000
391.00000 1178.00000
409.00000 1234.00000
428.00000 1288.00000
436.00000 1316.00000
464.00000 1233.00000
514.00000 1234.00000
542.00000 1315.00000
551.00000 1288.00000
570.00000 1233.00000
588.00000 1179.00000
601.00000 1122.00000
619.00000 1067.00000
628.00000 1013.00000
636.00000 959.00000
641.00000 904.00000
645.00000 849.00000
649.00000 793.00000
655.00000 737.00000
668.00000 682.00000
682.00000 628.00000
691.00000 574.00000
481.00000 526.00000
IMAGE=E:\DORSAL PUNTOS\DsatanasE126
ID=156 
LM=33
226.00000 423.00000
240.00000 482.00000
250.00000 542.00000
263.00000 605.00000
274.00000 663.00000
279.00000 721.00000
285.00000 783.00000
292.00000 841.00000
294.00000 901.00000
292.00000 960.00000
305.00000 1021.00000
322.00000 1081.00000
341.00000 1139.00000
362.00000 1200.00000
375.00000 1230.00000
395.00000 1140.00000
508.00000 1139.00000
540.00000 1229.00000
545.00000 1199.00000
566.00000 1141.00000
584.00000 1080.00000
598.00000 1021.00000
612.00000 960.00000
619.00000 901.00000
624.00000 841.00000
627.00000 781.00000
632.00000 722.00000
638.00000 662.00000
651.00000 604.00000
667.00000 541.00000
679.00000 484.00000
694.00000 423.00000
430.00000 383.00000
IMAGE=E:\DORSAL PUNTOS\DsatanasE130
ID=157 
LM=33
198.00000 401.00000
213.00000 468.00000
229.00000 532.00000
238.00000 601.00000
248.00000 668.00000
248.00000 735.00000
254.00000 798.00000
254.00000 864.00000
261.00000 927.00000
265.00000 994.00000
275.00000 1061.00000
299.00000 1128.00000
314.00000 1193.00000
325.00000 1263.00000
342.00000 1292.00000
365.00000 1194.00000
484.00000 1193.00000
537.00000 1293.00000
547.00000 1259.00000
556.00000 1193.00000
577.00000 1126.00000
586.00000 1062.00000
603.00000 996.00000
613.00000 929.00000
616.00000 862.00000
622.00000 798.00000
625.00000 732.00000
628.00000 668.00000
638.00000 602.00000
656.00000 535.00000
675.00000 469.00000
689.00000 401.00000
416.00000 346.00000
IMAGE=E:\DORSAL PUNTOS\DsatanasE134
ID=158 
LM=33
290.00000 502.00000
307.00000 562.00000
324.00000 618.00000
335.00000 676.00000
344.00000 738.00000
352.00000 792.00000
354.00000 849.00000
351.00000 907.00000
351.00000 965.00000
358.00000 1022.00000
366.00000 1082.00000
372.00000 1140.00000
380.00000 1198.00000
401.00000 1256.00000
425.00000 1284.00000
464.00000 1197.00000
498.00000 1197.00000
526.00000 1285.00000
543.00000 1256.00000
567.00000 1197.00000
582.00000 1138.00000
591.00000 1081.00000
604.00000 1023.00000
610.00000 965.00000
612.00000 908.00000
614.00000 849.00000
618.00000 793.00000
626.00000 734.00000
641.00000 678.00000
654.00000 617.00000
670.00000 560.00000
684.00000 503.00000
479.00000 448.00000
IMAGE=E:\DORSAL PUNTOS\DsatanasE137
ID=159 
LM=33
222.00000 486.00000
241.00000 546.00000
254.00000 604.00000
268.00000 664.00000
280.00000 722.00000
284.00000 783.00000
286.00000 841.00000
284.00000 900.00000
284.00000 957.00000
289.00000 1016.00000
301.00000 1073.00000
305.00000 1134.00000
311.00000 1193.00000
341.00000 1253.00000
360.00000 1281.00000
400.00000 1195.00000
493.00000 1195.00000
536.00000 1282.00000
548.00000 1253.00000
567.00000 1194.00000
581.00000 1135.00000
594.00000 1075.00000
610.00000 1017.00000
609.00000 958.00000
610.00000 900.00000
609.00000 840.00000
609.00000 782.00000
617.00000 723.00000
625.00000 664.00000
640.00000 603.00000
655.00000 545.00000
670.00000 487.00000
426.00000 402.00000
IMAGE=E:\DORSAL PUNTOS\DsatanasE139
ID=160 
LM=33
422.00000 667.00000
444.00000 751.00000
464.00000 835.00000
486.00000 918.00000
501.00000 1002.00000
521.00000 1086.00000
536.00000 1170.00000
545.00000 1251.00000
553.00000 1340.00000
568.00000 1423.00000
587.00000 1503.00000
620.00000 1591.00000
649.00000 1676.00000
669.00000 1760.00000
687.00000 1804.00000
740.00000 1675.00000
751.00000 1676.00000
802.00000 1802.00000
821.00000 1761.00000
844.00000 1678.00000
868.00000 1590.00000
895.00000 1507.00000
917.00000 1421.00000
932.00000 1339.00000
937.00000 1254.00000
946.00000 1170.00000
958.00000 1082.00000
976.00000 1000.00000
994.00000 917.00000
1012.00000 835.00000
1038.00000 748.00000
1056.00000 666.00000
739.00000 520.00000
IMAGE=E:\DORSAL PUNTOS\DsatanasE147
ID=161 
LM=33
414.00000 671.00000
441.00000 753.00000
463.00000 839.00000
486.00000 924.00000
501.00000 1006.00000
517.00000 1092.00000
525.00000 1178.00000
528.00000 1260.00000
536.00000 1347.00000
549.00000 1433.00000
571.00000 1516.00000
592.00000 1598.00000
611.00000 1685.00000
635.00000 1769.00000
648.00000 1809.00000
698.00000 1684.00000
721.00000 1682.00000
778.00000 1809.00000
790.00000 1769.00000
810.00000 1683.00000
830.00000 1600.00000
857.00000 1515.00000
877.00000 1429.00000
888.00000 1347.00000
898.00000 1260.00000
906.00000 1176.00000
919.00000 1092.00000
938.00000 1008.00000
963.00000 923.00000
979.00000 841.00000
1007.00000 756.00000
1029.00000 668.00000
687.00000 533.00000
IMAGE=E:\DORSAL PUNTOS\DsatanasE149
ID=162 
LM=33
338.00000 569.00000
359.00000 659.00000
372.00000 751.00000
386.00000 842.00000
395.00000 934.00000
408.00000 1029.00000
423.00000 1117.00000
440.00000 1208.00000
462.00000 1302.00000
483.00000 1395.00000
509.00000 1488.00000
541.00000 1581.00000
578.00000 1670.00000
608.00000 1766.00000
625.00000 1810.00000
651.00000 1675.00000
663.00000 1674.00000
736.00000 1806.00000
755.00000 1761.00000
781.00000 1671.00000
809.00000 1580.00000
843.00000 1485.00000
886.00000 1395.00000
912.00000 1301.00000
935.00000 1210.00000
944.00000 1121.00000
954.00000 1027.00000
963.00000 936.00000
977.00000 845.00000
989.00000 752.00000
1007.00000 659.00000
1023.00000 568.00000
657.00000 438.00000
IMAGE=E:\DORSAL PUNTOS\DsatanasE151
ID=163 
LM=33
385.00000 767.00000
393.00000 841.00000
405.00000 917.00000
419.00000 994.00000
431.00000 1069.00000
441.00000 1142.00000
452.00000 1217.00000
458.00000 1291.00000
468.00000 1366.00000
472.00000 1443.00000
479.00000 1519.00000
492.00000 1593.00000
513.00000 1670.00000
545.00000 1742.00000
560.00000 1783.00000
578.00000 1670.00000
685.00000 1670.00000
720.00000 1781.00000
734.00000 1746.00000
761.00000 1670.00000
777.00000 1593.00000
793.00000 1517.00000
797.00000 1443.00000
811.00000 1367.00000
821.00000 1295.00000
833.00000 1220.00000
843.00000 1143.00000
853.00000 1066.00000
868.00000 989.00000
884.00000 916.00000
894.00000 842.00000
908.00000 763.00000
607.00000 720.00000
IMAGE=E:\DORSAL PUNTOS\DsatanasE164
ID=164 
LM=33
403.00000 575.00000
417.00000 670.00000
437.00000 767.00000
455.00000 868.00000
469.00000 964.00000
476.00000 1065.00000
484.00000 1158.00000
499.00000 1260.00000
513.00000 1359.00000
525.00000 1453.00000
553.00000 1553.00000
599.00000 1650.00000
630.00000 1751.00000
655.00000 1849.00000
668.00000 1897.00000
694.00000 1751.00000
716.00000 1751.00000
761.00000 1894.00000
776.00000 1850.00000
800.00000 1750.00000
820.00000 1653.00000
874.00000 1554.00000
910.00000 1455.00000
924.00000 1357.00000
936.00000 1261.00000
952.00000 1161.00000
961.00000 1062.00000
976.00000 965.00000
984.00000 867.00000
1003.00000 767.00000
1026.00000 669.00000
1049.00000 573.00000
689.00000 505.00000
IMAGE=E:\DORSAL PUNTOS\DsatanasE166
ID=165 
LM=33
330.00000 592.00000
353.00000 691.00000
377.00000 794.00000
401.00000 894.00000
414.00000 988.00000
430.00000 1093.00000
441.00000 1191.00000
460.00000 1292.00000
472.00000 1389.00000
484.00000 1490.00000
508.00000 1590.00000
561.00000 1689.00000
588.00000 1787.00000
630.00000 1889.00000
642.00000 1940.00000
666.00000 1789.00000
702.00000 1786.00000
724.00000 1939.00000
739.00000 1884.00000
758.00000 1790.00000
798.00000 1689.00000
850.00000 1589.00000
893.00000 1490.00000
910.00000 1390.00000
919.00000 1292.00000
932.00000 1192.00000
947.00000 1091.00000
963.00000 988.00000
978.00000 890.00000
997.00000 792.00000
1015.00000 691.00000
1037.00000 594.00000
671.00000 490.00000
IMAGE=E:\DORSAL PUNTOS\DsatanasE167
ID=166
LM=33
329.00000 588.00000
352.00000 682.00000
377.00000 782.00000
400.00000 881.00000
410.00000 977.00000
420.00000 1078.00000
433.00000 1174.00000
444.00000 1271.00000
451.00000 1368.00000
466.00000 1469.00000
484.00000 1566.00000
509.00000 1663.00000
530.00000 1761.00000
559.00000 1861.00000
572.00000 1907.00000
603.00000 1759.00000
617.00000 1765.00000
675.00000 1907.00000
695.00000 1860.00000
725.00000 1760.00000
754.00000 1662.00000
793.00000 1566.00000
820.00000 1467.00000
835.00000 1369.00000
851.00000 1272.00000
868.00000 1174.00000
883.00000 1075.00000
901.00000 978.00000
920.00000 878.00000
937.00000 783.00000
959.00000 683.00000
981.00000 586.00000
635.00000 506.00000
IMAGE=E:\DORSAL PUNTOS\DsatanasE168
ID=167 
LM=33
458.00000 669.00000
484.00000 755.00000
504.00000 838.00000
522.00000 926.00000
539.00000 1008.00000
548.00000 1097.00000
554.00000 1181.00000
568.00000 1265.00000
579.00000 1353.00000
596.00000 1440.00000
596.00000 1520.00000
621.00000 1607.00000
660.00000 1693.00000
702.00000 1777.00000
722.00000 1821.00000
741.00000 1691.00000
776.00000 1691.00000
824.00000 1819.00000
852.00000 1777.00000
878.00000 1693.00000
915.00000 1606.00000
940.00000 1520.00000
949.00000 1436.00000
963.00000 1353.00000
970.00000 1267.00000
975.00000 1178.00000
980.00000 1095.00000
993.00000 1010.00000
1005.00000 928.00000
1023.00000 839.00000
1049.00000 754.00000
1072.00000 669.00000
758.00000 636.00000
IMAGE=E:\DORSAL PUNTOS\DsatanasE169
ID=168 
LM=33
391.00000 894.00000
401.00000 970.00000
419.00000 1050.00000
436.00000 1130.00000
443.00000 1206.00000
443.00000 1288.00000
451.00000 1367.00000
461.00000 1444.00000
474.00000 1524.00000
459.00000 1602.00000
480.00000 1680.00000
518.00000 1758.00000
550.00000 1836.00000
574.00000 1914.00000
593.00000 1958.00000
667.00000 1839.00000
676.00000 1839.00000
739.00000 1954.00000
756.00000 1919.00000
784.00000 1841.00000
824.00000 1760.00000
855.00000 1680.00000
872.00000 1603.00000
873.00000 1522.00000
883.00000 1447.00000
891.00000 1368.00000
897.00000 1286.00000
902.00000 1208.00000
913.00000 1130.00000
926.00000 1053.00000
944.00000 975.00000
963.00000 893.00000
648.00000 793.00000
IMAGE=E:\DORSAL PUNTOS\DsatanasE172
ID=169 
LM=33
343.00000 776.00000
358.00000 852.00000
375.00000 922.00000
386.00000 995.00000
394.00000 1067.00000
402.00000 1141.00000
408.00000 1213.00000
425.00000 1285.00000
444.00000 1356.00000
441.00000 1430.00000
450.00000 1505.00000
483.00000 1577.00000
502.00000 1649.00000
529.00000 1722.00000
553.00000 1758.00000
591.00000 1649.00000
597.00000 1648.00000
642.00000 1754.00000
668.00000 1721.00000
691.00000 1648.00000
719.00000 1575.00000
746.00000 1505.00000
751.00000 1428.00000
751.00000 1353.00000
772.00000 1284.00000
784.00000 1211.00000
787.00000 1136.00000
791.00000 1067.00000
811.00000 993.00000
822.00000 924.00000
838.00000 850.00000
846.00000 774.00000
584.00000 706.00000
IMAGE=E:\DORSAL PUNTOS\DsatanasE174
ID=170 
LM=33
351.00000 698.00000
368.00000 773.00000
385.00000 841.00000
393.00000 914.00000
406.00000 989.00000
411.00000 1059.00000
424.00000 1129.00000
444.00000 1203.00000
459.00000 1280.00000
453.00000 1350.00000
463.00000 1421.00000
489.00000 1495.00000
527.00000 1564.00000
560.00000 1636.00000
563.00000 1677.00000
624.00000 1568.00000
629.00000 1568.00000
700.00000 1676.00000
705.00000 1639.00000
739.00000 1569.00000
774.00000 1495.00000
793.00000 1421.00000
792.00000 1351.00000
791.00000 1279.00000
811.00000 1205.00000
828.00000 1131.00000
833.00000 1059.00000
836.00000 990.00000
843.00000 914.00000
857.00000 843.00000
875.00000 771.00000
890.00000 697.00000
616.00000 608.00000
IMAGE=E:\DORSAL PUNTOS\DsatanasE176
ID=171 
LM=33
369.00000 728.00000
398.00000 813.00000
424.00000 901.00000
447.00000 989.00000
469.00000 1072.00000
479.00000 1160.00000
483.00000 1247.00000
495.00000 1333.00000
510.00000 1423.00000
525.00000 1508.00000
542.00000 1596.00000
565.00000 1684.00000
601.00000 1768.00000
638.00000 1857.00000
654.00000 1901.00000
678.00000 1772.00000
703.00000 1772.00000
729.00000 1901.00000
743.00000 1859.00000
778.00000 1773.00000
823.00000 1684.00000
853.00000 1596.00000
868.00000 1509.00000
876.00000 1421.00000
892.00000 1334.00000
898.00000 1248.00000
904.00000 1164.00000
918.00000 1074.00000
932.00000 990.00000
956.00000 902.00000
979.00000 813.00000
1006.00000 728.00000
675.00000 637.00000
IMAGE=E:\DORSAL PUNTOS\DsatanasE177
ID=172
LM=33
293.00000 626.00000
317.00000 725.00000
344.00000 818.00000
364.00000 912.00000
380.00000 1007.00000
392.00000 1105.00000
401.00000 1200.00000
408.00000 1297.00000
416.00000 1393.00000
428.00000 1487.00000
436.00000 1587.00000
476.00000 1678.00000
506.00000 1777.00000
513.00000 1872.00000
522.00000 1922.00000
558.00000 1775.00000
767.00000 1777.00000
779.00000 1920.00000
795.00000 1872.00000
810.00000 1777.00000
835.00000 1680.00000
873.00000 1585.00000
887.00000 1490.00000
895.00000 1392.00000
905.00000 1299.00000
910.00000 1200.00000
917.00000 1107.00000
936.00000 1009.00000
950.00000 916.00000
976.00000 820.00000
1003.00000 720.00000
1031.00000 624.00000
658.00000 516.00000
IMAGE=E:\DORSAL PUNTOS\DsatanasE179
ID=173 
LM=33
239.00000 589.00000
262.00000 688.00000
278.00000 781.00000
292.00000 877.00000
308.00000 976.00000
314.00000 1070.00000
317.00000 1166.00000
324.00000 1266.00000
333.00000 1359.00000
345.00000 1456.00000
362.00000 1557.00000
393.00000 1649.00000
420.00000 1744.00000
433.00000 1843.00000
439.00000 1890.00000
486.00000 1746.00000
713.00000 1745.00000
771.00000 1889.00000
776.00000 1843.00000
797.00000 1748.00000
813.00000 1652.00000
836.00000 1551.00000
857.00000 1459.00000
873.00000 1358.00000
884.00000 1265.00000
883.00000 1169.00000
889.00000 1071.00000
897.00000 977.00000
914.00000 882.00000
927.00000 784.00000
942.00000 686.00000
969.00000 590.00000
581.00000 503.00000
IMAGE=E:\DORSAL PUNTOS\DsatanasE181
ID=174 
LM=33
626.00000 1149.00000
630.00000 1174.00000
639.00000 1203.00000
646.00000 1232.00000
653.00000 1260.00000
658.00000 1288.00000
662.00000 1318.00000
663.00000 1345.00000
664.00000 1373.00000
665.00000 1403.00000
667.00000 1430.00000
668.00000 1459.00000
674.00000 1486.00000
684.00000 1514.00000
698.00000 1527.00000
829.00000 1488.00000
833.00000 1488.00000
942.00000 1530.00000
968.00000 1515.00000
992.00000 1486.00000
999.00000 1460.00000
1001.00000 1429.00000
1003.00000 1403.00000
1005.00000 1374.00000
1006.00000 1346.00000
1008.00000 1318.00000
1012.00000 1289.00000
1016.00000 1260.00000
1023.00000 1233.00000
1033.00000 1203.00000
1041.00000 1175.00000
1044.00000 1149.00000
838.00000 1053.00000
IMAGE=E:\DORSAL PUNTOS\DyucatanusE190
ID=175 
LM=33
426.00000 1288.00000
432.00000 1318.00000
441.00000 1349.00000
451.00000 1379.00000
456.00000 1411.00000
465.00000 1440.00000
469.00000 1471.00000
470.00000 1502.00000
473.00000 1532.00000
472.00000 1565.00000
475.00000 1595.00000
479.00000 1627.00000
488.00000 1658.00000
516.00000 1689.00000
540.00000 1706.00000
629.00000 1658.00000
642.00000 1658.00000
752.00000 1702.00000
777.00000 1690.00000
799.00000 1657.00000
803.00000 1628.00000
809.00000 1594.00000
809.00000 1566.00000
808.00000 1531.00000
811.00000 1502.00000
814.00000 1472.00000
816.00000 1441.00000
827.00000 1414.00000
833.00000 1379.00000
841.00000 1349.00000
848.00000 1318.00000
851.00000 1289.00000
631.00000 1217.00000
IMAGE=E:\DORSAL PUNTOS\DyucatanusE192
ID=176 
LM=33
590.00000 1244.00000
576.00000 1272.00000
578.00000 1302.00000
587.00000 1337.00000
595.00000 1372.00000
598.00000 1405.00000
606.00000 1440.00000
611.00000 1472.00000
610.00000 1506.00000
614.00000 1540.00000
610.00000 1572.00000
607.00000 1606.00000
607.00000 1638.00000
623.00000 1673.00000
642.00000 1688.00000
770.00000 1638.00000
783.00000 1639.00000
919.00000 1691.00000
933.00000 1672.00000
944.00000 1640.00000
943.00000 1606.00000
939.00000 1574.00000
944.00000 1538.00000
943.00000 1504.00000
940.00000 1472.00000
953.00000 1438.00000
954.00000 1404.00000
959.00000 1374.00000
966.00000 1336.00000
973.00000 1303.00000
976.00000 1270.00000
957.00000 1248.00000
769.00000 1161.00000
IMAGE=E:\DORSAL PUNTOS\DyucatanusE193
ID=177 
LM=33
462.00000 998.00000
476.00000 1040.00000
487.00000 1081.00000
497.00000 1122.00000
509.00000 1166.00000
518.00000 1209.00000
526.00000 1253.00000
524.00000 1295.00000
524.00000 1336.00000
520.00000 1381.00000
517.00000 1424.00000
515.00000 1465.00000
517.00000 1509.00000
524.00000 1552.00000
539.00000 1570.00000
640.00000 1510.00000
735.00000 1509.00000
829.00000 1573.00000
847.00000 1552.00000
859.00000 1508.00000
859.00000 1465.00000
859.00000 1424.00000
858.00000 1380.00000
855.00000 1337.00000
853.00000 1294.00000
855.00000 1251.00000
857.00000 1210.00000
865.00000 1166.00000
879.00000 1125.00000
889.00000 1081.00000
902.00000 1040.00000
917.00000 996.00000
693.00000 887.00000
IMAGE=E:\DORSAL PUNTOS\DbelusE194
ID=178 
LM=33
481.00000 760.00000
509.00000 829.00000
530.00000 900.00000
541.00000 971.00000
555.00000 1037.00000
564.00000 1111.00000
570.00000 1178.00000
567.00000 1246.00000
577.00000 1316.00000
588.00000 1387.00000
597.00000 1455.00000
614.00000 1531.00000
633.00000 1593.00000
646.00000 1663.00000
656.00000 1700.00000
712.00000 1595.00000
730.00000 1595.00000
782.00000 1699.00000
793.00000 1665.00000
814.00000 1595.00000
828.00000 1527.00000
850.00000 1454.00000
863.00000 1387.00000
873.00000 1317.00000
878.00000 1250.00000
879.00000 1177.00000
884.00000 1108.00000
889.00000 1040.00000
899.00000 970.00000
916.00000 899.00000
942.00000 830.00000
969.00000 760.00000
709.00000 740.00000
IMAGE=E:\DORSAL PUNTOS\DquinquelobatusE195
ID=179 
LM=33
367.00000 1076.00000
379.00000 1116.00000
400.00000 1160.00000
414.00000 1205.00000
426.00000 1249.00000
438.00000 1294.00000
446.00000 1335.00000
452.00000 1381.00000
450.00000 1423.00000
448.00000 1467.00000
448.00000 1509.00000
444.00000 1557.00000
438.00000 1600.00000
437.00000 1643.00000
442.00000 1664.00000
521.00000 1600.00000
695.00000 1598.00000
784.00000 1662.00000
785.00000 1641.00000
784.00000 1600.00000
783.00000 1555.00000
783.00000 1511.00000
784.00000 1467.00000
786.00000 1424.00000
783.00000 1381.00000
788.00000 1339.00000
796.00000 1291.00000
806.00000 1247.00000
814.00000 1203.00000
830.00000 1161.00000
846.00000 1119.00000
859.00000 1074.00000
602.00000 977.00000
IMAGE=E:\DORSAL PUNTOS\DagenorE196
ID=180 
LM=33
436.00000 1348.00000
450.00000 1384.00000
456.00000 1419.00000
467.00000 1458.00000
473.00000 1493.00000
473.00000 1527.00000
474.00000 1565.00000
470.00000 1600.00000
463.00000 1637.00000
461.00000 1674.00000
457.00000 1710.00000
455.00000 1744.00000
449.00000 1781.00000
448.00000 1816.00000
455.00000 1834.00000
521.00000 1782.00000
768.00000 1780.00000
851.00000 1837.00000
856.00000 1816.00000
858.00000 1781.00000
847.00000 1744.00000
843.00000 1709.00000
837.00000 1672.00000
833.00000 1637.00000
827.00000 1600.00000
822.00000 1564.00000
822.00000 1529.00000
828.00000 1492.00000
834.00000 1457.00000
845.00000 1419.00000
855.00000 1384.00000
870.00000 1349.00000
636.00000 1250.00000
IMAGE=E:\DORSAL PUNTOS\DagenorE197
ID=181 
LM=33
357.00000 851.00000
374.00000 924.00000
390.00000 1000.00000
412.00000 1076.00000
421.00000 1153.00000
429.00000 1227.00000
432.00000 1304.00000
433.00000 1377.00000
438.00000 1453.00000
451.00000 1530.00000
467.00000 1604.00000
479.00000 1682.00000
480.00000 1758.00000
518.00000 1831.00000
517.00000 1868.00000
567.00000 1755.00000
592.00000 1754.00000
660.00000 1869.00000
672.00000 1830.00000
686.00000 1756.00000
697.00000 1681.00000
713.00000 1605.00000
732.00000 1529.00000
740.00000 1454.00000
743.00000 1378.00000
751.00000 1300.00000
757.00000 1227.00000
772.00000 1150.00000
785.00000 1075.00000
801.00000 997.00000
818.00000 924.00000
841.00000 846.00000
579.00000 750.00000
IMAGE=E:\DORSAL PUNTOS\DsatanasE217
ID=182 
LM=33
395.00000 633.00000
409.00000 714.00000
431.00000 794.00000
448.00000 877.00000
460.00000 959.00000
476.00000 1040.00000
488.00000 1123.00000
496.00000 1205.00000
505.00000 1286.00000
519.00000 1369.00000
535.00000 1449.00000
559.00000 1531.00000
565.00000 1613.00000
588.00000 1694.00000
601.00000 1738.00000
639.00000 1614.00000
645.00000 1614.00000
695.00000 1738.00000
707.00000 1695.00000
723.00000 1613.00000
735.00000 1534.00000
756.00000 1449.00000
776.00000 1370.00000
792.00000 1288.00000
801.00000 1204.00000
808.00000 1122.00000
819.00000 1037.00000
834.00000 959.00000
852.00000 878.00000
868.00000 794.00000
891.00000 718.00000
914.00000 634.00000
638.00000 560.00000
IMAGE=E:\DORSAL PUNTOS\DsatanasE218 
ID=183 
LM=33
468.00000 736.00000
489.00000 816.00000
511.00000 895.00000
529.00000 970.00000
538.00000 1049.00000
542.00000 1128.00000
555.00000 1204.00000
560.00000 1281.00000
576.00000 1359.00000
596.00000 1439.00000
618.00000 1518.00000
637.00000 1593.00000
663.00000 1672.00000
686.00000 1751.00000
701.00000 1790.00000
748.00000 1672.00000
770.00000 1673.00000
790.00000 1790.00000
816.00000 1750.00000
846.00000 1672.00000
871.00000 1594.00000
895.00000 1514.00000
905.00000 1439.00000
927.00000 1361.00000
936.00000 1284.00000
948.00000 1204.00000
949.00000 1125.00000
957.00000 1051.00000
965.00000 969.00000
987.00000 894.00000
1008.00000 814.00000
1034.00000 735.00000
757.00000 674.00000
IMAGE=E:\DORSAL PUNTOS\DprotectusE219
ID=184 
LM=33
318.00000 742.00000
337.00000 821.00000
355.00000 906.00000
366.00000 984.00000
381.00000 1064.00000
389.00000 1145.00000
397.00000 1226.00000
408.00000 1306.00000
416.00000 1384.00000
432.00000 1466.00000
460.00000 1544.00000
482.00000 1625.00000
500.00000 1706.00000
523.00000 1786.00000
542.00000 1830.00000
579.00000 1706.00000
639.00000 1707.00000
656.00000 1825.00000
675.00000 1786.00000
709.00000 1706.00000
731.00000 1628.00000
750.00000 1545.00000
770.00000 1465.00000
781.00000 1384.00000
792.00000 1304.00000
800.00000 1223.00000
803.00000 1145.00000
814.00000 1062.00000
826.00000 986.00000
844.00000 902.00000
866.00000 823.00000
882.00000 742.00000
591.00000 696.00000
IMAGE=E:\DORSAL PUNTOS\DprotectusE220
ID=185 
LM=33
467.00000 787.00000
482.00000 869.00000
496.00000 949.00000
508.00000 1028.00000
522.00000 1107.00000
529.00000 1184.00000
540.00000 1267.00000
553.00000 1349.00000
563.00000 1426.00000
573.00000 1504.00000
586.00000 1584.00000
603.00000 1664.00000
618.00000 1744.00000
641.00000 1825.00000
672.00000 1863.00000
713.00000 1744.00000
726.00000 1744.00000
771.00000 1864.00000
798.00000 1826.00000
823.00000 1743.00000
845.00000 1661.00000
870.00000 1586.00000
887.00000 1503.00000
898.00000 1427.00000
903.00000 1343.00000
916.00000 1267.00000
921.00000 1185.00000
931.00000 1109.00000
943.00000 1028.00000
961.00000 945.00000
973.00000 867.00000
991.00000 788.00000
720.00000 746.00000
IMAGE=E:\DORSAL PUNTOS\DsatanasE221
ID=186 
LM=33
559.00000 699.00000
583.00000 782.00000
599.00000 862.00000
615.00000 941.00000
634.00000 1024.00000
658.00000 1107.00000
665.00000 1188.00000
670.00000 1269.00000
673.00000 1348.00000
683.00000 1430.00000
701.00000 1508.00000
729.00000 1591.00000
738.00000 1672.00000
754.00000 1754.00000
786.00000 1793.00000
830.00000 1673.00000
850.00000 1673.00000
895.00000 1791.00000
916.00000 1752.00000
936.00000 1674.00000
952.00000 1590.00000
973.00000 1513.00000
992.00000 1430.00000
1008.00000 1349.00000
1012.00000 1264.00000
1015.00000 1186.00000
1021.00000 1107.00000
1030.00000 1023.00000
1043.00000 946.00000
1065.00000 860.00000
1085.00000 780.00000
1104.00000 698.00000
842.00000 625.00000
IMAGE=E:\DORSAL PUNTOS\DsatanasE222
ID=187 
LM=33
423.00000 719.00000
448.00000 808.00000
470.00000 887.00000
486.00000 969.00000
499.00000 1052.00000
514.00000 1133.00000
524.00000 1212.00000
524.00000 1299.00000
534.00000 1381.00000
541.00000 1464.00000
573.00000 1542.00000
589.00000 1629.00000
605.00000 1713.00000
628.00000 1796.00000
648.00000 1838.00000
679.00000 1709.00000
693.00000 1710.00000
739.00000 1837.00000
749.00000 1787.00000
770.00000 1710.00000
796.00000 1626.00000
826.00000 1542.00000
844.00000 1465.00000
853.00000 1379.00000
851.00000 1297.00000
853.00000 1219.00000
854.00000 1132.00000
871.00000 1053.00000
886.00000 971.00000
905.00000 887.00000
928.00000 804.00000
948.00000 723.00000
676.00000 612.00000
IMAGE=E:\DORSAL PUNTOS\DsatanasE223
ID=188 
LM=33
319.00000 725.00000
347.00000 803.00000
364.00000 884.00000
381.00000 965.00000
399.00000 1042.00000
406.00000 1123.00000
417.00000 1200.00000
424.00000 1282.00000
429.00000 1361.00000
438.00000 1442.00000
455.00000 1523.00000
483.00000 1603.00000
497.00000 1683.00000
520.00000 1762.00000
539.00000 1803.00000
581.00000 1685.00000
606.00000 1686.00000
656.00000 1804.00000
677.00000 1759.00000
695.00000 1682.00000
719.00000 1601.00000
736.00000 1523.00000
759.00000 1441.00000
776.00000 1360.00000
778.00000 1280.00000
784.00000 1204.00000
795.00000 1122.00000
806.00000 1043.00000
814.00000 966.00000
836.00000 885.00000
853.00000 804.00000
873.00000 725.00000
588.00000 677.00000
IMAGE=E:\DORSAL PUNTOS\DsatanasE224
ID=189 
LM=33
408.00000 672.00000
437.00000 761.00000
452.00000 844.00000
475.00000 926.00000
495.00000 1013.00000
503.00000 1093.00000
510.00000 1178.00000
508.00000 1262.00000
516.00000 1346.00000
521.00000 1432.00000
541.00000 1518.00000
579.00000 1596.00000
595.00000 1680.00000
620.00000 1767.00000
629.00000 1811.00000
687.00000 1689.00000
704.00000 1686.00000
779.00000 1811.00000
796.00000 1769.00000
813.00000 1684.00000
831.00000 1602.00000
859.00000 1517.00000
883.00000 1431.00000
888.00000 1349.00000
888.00000 1263.00000
890.00000 1180.00000
897.00000 1093.00000
909.00000 1007.00000
931.00000 926.00000
954.00000 843.00000
974.00000 759.00000
1010.00000 673.00000
684.00000 588.00000
IMAGE=E:\DORSAL PUNTOS\DsatanasE227
ID=190 
LM=33
384.00000 726.00000
407.00000 816.00000
423.00000 901.00000
443.00000 988.00000
457.00000 1075.00000
469.00000 1163.00000
474.00000 1250.00000
477.00000 1338.00000
477.00000 1424.00000
487.00000 1513.00000
497.00000 1595.00000
515.00000 1686.00000
527.00000 1770.00000
546.00000 1860.00000
562.00000 1906.00000
640.00000 1770.00000
741.00000 1769.00000
812.00000 1906.00000
831.00000 1859.00000
853.00000 1770.00000
868.00000 1683.00000
883.00000 1599.00000
900.00000 1512.00000
902.00000 1420.00000
900.00000 1338.00000
908.00000 1250.00000
914.00000 1161.00000
925.00000 1076.00000
942.00000 989.00000
960.00000 902.00000
976.00000 813.00000
998.00000 728.00000
695.00000 656.00000
IMAGE=E:\DORSAL PUNTOS\DsatanasE228
ID=191 
LM=33
396.00000 582.00000
418.00000 671.00000
434.00000 759.00000
451.00000 847.00000
463.00000 933.00000
483.00000 1016.00000
492.00000 1110.00000
507.00000 1199.00000
518.00000 1288.00000
517.00000 1373.00000
530.00000 1460.00000
558.00000 1551.00000
569.00000 1636.00000
586.00000 1728.00000
594.00000 1773.00000
647.00000 1641.00000
653.00000 1641.00000
680.00000 1770.00000
692.00000 1727.00000
724.00000 1639.00000
743.00000 1549.00000
780.00000 1463.00000
806.00000 1376.00000
829.00000 1287.00000
832.00000 1198.00000
849.00000 1109.00000
859.00000 1022.00000
879.00000 933.00000
895.00000 845.00000
908.00000 758.00000
929.00000 671.00000
952.00000 579.00000
696.00000 503.00000
IMAGE=E:\DORSAL PUNTOS\DsatanasE230
ID=192 
LM=33
372.00000 485.00000
404.00000 580.00000
431.00000 673.00000
452.00000 765.00000
471.00000 858.00000
486.00000 954.00000
497.00000 1045.00000
502.00000 1135.00000
504.00000 1230.00000
515.00000 1321.00000
534.00000 1413.00000
565.00000 1507.00000
612.00000 1598.00000
642.00000 1694.00000
656.00000 1742.00000
648.00000 1600.00000
718.00000 1599.00000
747.00000 1740.00000
760.00000 1691.00000
782.00000 1600.00000
824.00000 1505.00000
854.00000 1413.00000
870.00000 1323.00000
878.00000 1228.00000
882.00000 1138.00000
888.00000 1043.00000
897.00000 953.00000
910.00000 858.00000
927.00000 765.00000
948.00000 669.00000
975.00000 577.00000
999.00000 484.00000
662.00000 454.00000
IMAGE=E:\DORSAL PUNTOS\DalyattesE233
ID=193 
LM=33
376.00000 482.00000
398.00000 580.00000
417.00000 678.00000
434.00000 776.00000
447.00000 876.00000
451.00000 973.00000
455.00000 1071.00000
462.00000 1170.00000
459.00000 1268.00000
468.00000 1361.00000
480.00000 1463.00000
499.00000 1559.00000
525.00000 1658.00000
552.00000 1754.00000
577.00000 1803.00000
669.00000 1658.00000
704.00000 1656.00000
777.00000 1799.00000
806.00000 1754.00000
840.00000 1656.00000
873.00000 1559.00000
901.00000 1463.00000
915.00000 1361.00000
915.00000 1265.00000
912.00000 1168.00000
916.00000 1076.00000
921.00000 975.00000
936.00000 874.00000
944.00000 776.00000
967.00000 679.00000
994.00000 581.00000
1019.00000 482.00000
696.00000 416.00000
IMAGE=E:\DORSAL PUNTOS\DsatanasE234
ID=194 
LM=33
452.00000 610.00000
475.00000 693.00000
494.00000 778.00000
515.00000 865.00000
536.00000 948.00000
558.00000 1030.00000
567.00000 1116.00000
573.00000 1200.00000
571.00000 1283.00000
576.00000 1367.00000
584.00000 1452.00000
595.00000 1535.00000
610.00000 1622.00000
636.00000 1705.00000
651.00000 1747.00000
715.00000 1620.00000
760.00000 1620.00000
834.00000 1747.00000
846.00000 1702.00000
857.00000 1618.00000
872.00000 1535.00000
886.00000 1453.00000
893.00000 1367.00000
894.00000 1282.00000
891.00000 1198.00000
902.00000 1114.00000
908.00000 1028.00000
923.00000 947.00000
942.00000 862.00000
961.00000 778.00000
978.00000 694.00000
999.00000 607.00000
724.00000 525.00000
IMAGE=E:\DORSAL PUNTOS\DsatanasE239
ID=195 
LM=33
443.00000 645.00000
468.00000 727.00000
476.00000 807.00000
492.00000 888.00000
509.00000 969.00000
527.00000 1049.00000
543.00000 1130.00000
556.00000 1213.00000
560.00000 1291.00000
573.00000 1374.00000
583.00000 1457.00000
608.00000 1531.00000
615.00000 1616.00000
628.00000 1700.00000
637.00000 1736.00000
657.00000 1617.00000
743.00000 1616.00000
758.00000 1737.00000
767.00000 1696.00000
791.00000 1616.00000
814.00000 1534.00000
834.00000 1454.00000
851.00000 1374.00000
866.00000 1293.00000
873.00000 1212.00000
887.00000 1128.00000
903.00000 1046.00000
922.00000 970.00000
943.00000 887.00000
960.00000 807.00000
979.00000 727.00000
1002.00000 645.00000
696.00000 545.00000
IMAGE=E:\DORSAL PUNTOS\DsatanasE240
ID=196 
LM=33
432.00000 726.00000
450.00000 806.00000
460.00000 890.00000
483.00000 975.00000
498.00000 1058.00000
512.00000 1141.00000
515.00000 1226.00000
519.00000 1311.00000
530.00000 1388.00000
546.00000 1475.00000
547.00000 1556.00000
570.00000 1637.00000
601.00000 1722.00000
623.00000 1804.00000
638.00000 1852.00000
662.00000 1726.00000
764.00000 1722.00000
762.00000 1846.00000
782.00000 1809.00000
818.00000 1725.00000
849.00000 1643.00000
872.00000 1559.00000
888.00000 1475.00000
895.00000 1393.00000
899.00000 1309.00000
905.00000 1225.00000
917.00000 1140.00000
936.00000 1057.00000
963.00000 976.00000
991.00000 890.00000
1013.00000 807.00000
1035.00000 725.00000
732.00000 643.00000
IMAGE=E:\DORSAL PUNTOS\DsatanasE245
ID=197 
LM=33
362.00000 655.00000
378.00000 740.00000
399.00000 824.00000
416.00000 910.00000
433.00000 991.00000
445.00000 1079.00000
451.00000 1159.00000
459.00000 1245.00000
466.00000 1326.00000
471.00000 1414.00000
496.00000 1499.00000
515.00000 1582.00000
540.00000 1667.00000
573.00000 1756.00000
589.00000 1789.00000
629.00000 1668.00000
676.00000 1669.00000
701.00000 1792.00000
719.00000 1748.00000
755.00000 1667.00000
796.00000 1581.00000
817.00000 1496.00000
837.00000 1414.00000
848.00000 1330.00000
855.00000 1245.00000
861.00000 1162.00000
864.00000 1077.00000
877.00000 991.00000
891.00000 907.00000
915.00000 822.00000
927.00000 740.00000
948.00000 653.00000
645.00000 670.00000
IMAGE=E:\DORSAL PUNTOS\DsatanasE247
ID=198 
LM=33
380.00000 599.00000
392.00000 675.00000
406.00000 752.00000
420.00000 826.00000
436.00000 903.00000
445.00000 981.00000
460.00000 1057.00000
476.00000 1133.00000
486.00000 1210.00000
504.00000 1287.00000
528.00000 1361.00000
542.00000 1437.00000
559.00000 1516.00000
581.00000 1592.00000
601.00000 1631.00000
629.00000 1517.00000
689.00000 1515.00000
697.00000 1630.00000
718.00000 1591.00000
747.00000 1518.00000
772.00000 1439.00000
785.00000 1363.00000
812.00000 1283.00000
820.00000 1210.00000
835.00000 1133.00000
848.00000 1058.00000
858.00000 980.00000
875.00000 902.00000
889.00000 828.00000
907.00000 753.00000
924.00000 672.00000
939.00000 596.00000
647.00000 578.00000
IMAGE=E:\DORSAL PUNTOS\DsatanasE249
ID=199 
LM=33
331.00000 716.00000
346.00000 796.00000
356.00000 874.00000
372.00000 960.00000
380.00000 1040.00000
389.00000 1120.00000
400.00000 1200.00000
405.00000 1287.00000
416.00000 1367.00000
425.00000 1449.00000
447.00000 1528.00000
465.00000 1608.00000
472.00000 1696.00000
484.00000 1766.00000
498.00000 1811.00000
572.00000 1690.00000
648.00000 1687.00000
650.00000 1810.00000
670.00000 1769.00000
701.00000 1690.00000
742.00000 1608.00000
769.00000 1524.00000
793.00000 1442.00000
815.00000 1362.00000
830.00000 1284.00000
833.00000 1200.00000
841.00000 1120.00000
858.00000 1037.00000
878.00000 956.00000
901.00000 877.00000
919.00000 798.00000
937.00000 715.00000
618.00000 660.00000
IMAGE=E:\DORSAL PUNTOS\DsatanasE252
ID=200 
LM=33
500.00000 727.00000
528.00000 794.00000
544.00000 860.00000
568.00000 927.00000
586.00000 992.00000
601.00000 1061.00000
603.00000 1124.00000
609.00000 1194.00000
619.00000 1263.00000
628.00000 1324.00000
651.00000 1391.00000
686.00000 1462.00000
708.00000 1525.00000
733.00000 1595.00000
743.00000 1628.00000
749.00000 1527.00000
799.00000 1526.00000
833.00000 1628.00000
841.00000 1595.00000
853.00000 1526.00000
868.00000 1461.00000
887.00000 1394.00000
901.00000 1328.00000
924.00000 1257.00000
927.00000 1196.00000
937.00000 1124.00000
941.00000 1057.00000
955.00000 994.00000
970.00000 926.00000
995.00000 857.00000
1012.00000 793.00000
1031.00000 726.00000
718.00000 615.00000
IMAGE=E:\DORSAL PUNTOS\DsatanasE253
ID=201 
LM=33
404.00000 758.00000
421.00000 837.00000
431.00000 919.00000
451.00000 1002.00000
462.00000 1078.00000
478.00000 1160.00000
489.00000 1240.00000
503.00000 1321.00000
515.00000 1404.00000
542.00000 1485.00000
561.00000 1566.00000
585.00000 1647.00000
601.00000 1727.00000
625.00000 1810.00000
645.00000 1846.00000
702.00000 1726.00000
717.00000 1726.00000
736.00000 1844.00000
768.00000 1806.00000
802.00000 1725.00000
826.00000 1647.00000
855.00000 1566.00000
889.00000 1486.00000
912.00000 1405.00000
936.00000 1321.00000
946.00000 1240.00000
943.00000 1160.00000
951.00000 1079.00000
965.00000 997.00000
974.00000 917.00000
991.00000 836.00000
1007.00000 755.00000
699.00000 675.00000
IMAGE=E:\DORSAL PUNTOS\DsatanasE258
ID=202
LM=33
445.00000 735.00000
458.00000 813.00000
467.00000 894.00000
479.00000 974.00000
488.00000 1053.00000
496.00000 1128.00000
503.00000 1205.00000
506.00000 1284.00000
518.00000 1363.00000
529.00000 1439.00000
547.00000 1521.00000
561.00000 1597.00000
577.00000 1673.00000
595.00000 1753.00000
606.00000 1792.00000
659.00000 1678.00000
830.00000 1674.00000
885.00000 1794.00000
893.00000 1753.00000
908.00000 1676.00000
931.00000 1596.00000
949.00000 1520.00000
964.00000 1439.00000
979.00000 1362.00000
983.00000 1285.00000
989.00000 1208.00000
994.00000 1130.00000
998.00000 1046.00000
1007.00000 973.00000
1016.00000 894.00000
1025.00000 813.00000
1042.00000 734.00000
740.00000 621.00000
IMAGE=E:\DORSAL PUNTOS\DsatanasE260
ID=203 
LM=33
360.00000 846.00000
380.00000 921.00000
394.00000 999.00000
408.00000 1072.00000
421.00000 1149.00000
433.00000 1225.00000
433.00000 1302.00000
441.00000 1375.00000
458.00000 1455.00000
464.00000 1523.00000
471.00000 1600.00000
485.00000 1678.00000
522.00000 1750.00000
545.00000 1829.00000
559.00000 1866.00000
599.00000 1756.00000
658.00000 1752.00000
693.00000 1866.00000
712.00000 1827.00000
740.00000 1752.00000
769.00000 1676.00000
784.00000 1600.00000
802.00000 1526.00000
811.00000 1453.00000
809.00000 1378.00000
815.00000 1302.00000
816.00000 1224.00000
828.00000 1147.00000
837.00000 1072.00000
851.00000 1000.00000
867.00000 924.00000
880.00000 846.00000
607.00000 783.00000
IMAGE=E:\DORSAL PUNTOS\DsatanasE263
ID=204 
LM=33
312.00000 1078.00000
334.00000 1129.00000
356.00000 1179.00000
379.00000 1234.00000
396.00000 1283.00000
409.00000 1338.00000
424.00000 1392.00000
436.00000 1442.00000
448.00000 1493.00000
455.00000 1547.00000
454.00000 1599.00000
452.00000 1653.00000
455.00000 1706.00000
468.00000 1756.00000
484.00000 1783.00000
524.00000 1708.00000
666.00000 1706.00000
713.00000 1784.00000
742.00000 1756.00000
758.00000 1704.00000
758.00000 1653.00000
758.00000 1601.00000
762.00000 1549.00000
765.00000 1494.00000
769.00000 1444.00000
784.00000 1389.00000
793.00000 1340.00000
805.00000 1284.00000
819.00000 1232.00000
841.00000 1178.00000
862.00000 1127.00000
891.00000 1074.00000
586.00000 956.00000
IMAGE=E:\DORSAL PUNTOS\DmamillatusE268
ID=205 
LM=33
260.00000 1028.00000
277.00000 1086.00000
304.00000 1143.00000
324.00000 1200.00000
344.00000 1259.00000
359.00000 1318.00000
370.00000 1376.00000
384.00000 1433.00000
390.00000 1490.00000
398.00000 1552.00000
398.00000 1607.00000
399.00000 1667.00000
409.00000 1722.00000
428.00000 1782.00000
461.00000 1812.00000
503.00000 1724.00000
657.00000 1722.00000
716.00000 1810.00000
735.00000 1785.00000
739.00000 1724.00000
739.00000 1666.00000
746.00000 1607.00000
747.00000 1549.00000
756.00000 1492.00000
762.00000 1433.00000
769.00000 1378.00000
773.00000 1318.00000
782.00000 1259.00000
806.00000 1201.00000
824.00000 1145.00000
854.00000 1085.00000
871.00000 1028.00000
573.00000 909.00000
IMAGE=E:\DORSAL PUNTOS\DmamillatusE271
ID=206 
LM=33
299.00000 739.00000
321.00000 821.00000
323.00000 906.00000
337.00000 990.00000
341.00000 1074.00000
334.00000 1152.00000
336.00000 1242.00000
340.00000 1322.00000
341.00000 1407.00000
351.00000 1489.00000
365.00000 1574.00000
398.00000 1657.00000
439.00000 1741.00000
468.00000 1823.00000
485.00000 1865.00000
526.00000 1741.00000
642.00000 1741.00000
714.00000 1862.00000
730.00000 1825.00000
734.00000 1738.00000
775.00000 1660.00000
797.00000 1571.00000
820.00000 1492.00000
834.00000 1408.00000
834.00000 1323.00000
839.00000 1237.00000
840.00000 1155.00000
843.00000 1072.00000
852.00000 991.00000
861.00000 906.00000
877.00000 821.00000
888.00000 739.00000
579.00000 701.00000
IMAGE=E:\DORSAL PUNTOS\DandresiE278
ID=207 
LM=33
271.00000 598.00000
295.00000 691.00000
307.00000 786.00000
310.00000 881.00000
314.00000 976.00000
318.00000 1073.00000
316.00000 1166.00000
319.00000 1265.00000
323.00000 1356.00000
332.00000 1455.00000
354.00000 1550.00000
388.00000 1642.00000
406.00000 1740.00000
424.00000 1833.00000
431.00000 1884.00000
503.00000 1740.00000
690.00000 1738.00000
784.00000 1882.00000
791.00000 1832.00000
801.00000 1740.00000
816.00000 1646.00000
840.00000 1551.00000
858.00000 1450.00000
868.00000 1360.00000
866.00000 1263.00000
875.00000 1168.00000
872.00000 1071.00000
887.00000 977.00000
896.00000 884.00000
901.00000 786.00000
909.00000 690.00000
929.00000 596.00000
570.00000 494.00000
IMAGE=E:\DORSAL PUNTOS\DandresiE279
ID=208 
LM=33
307.00000 628.00000
317.00000 719.00000
334.00000 806.00000
337.00000 894.00000
348.00000 984.00000
350.00000 1073.00000
347.00000 1160.00000
348.00000 1254.00000
351.00000 1338.00000
368.00000 1428.00000
390.00000 1515.00000
411.00000 1605.00000
424.00000 1694.00000
450.00000 1782.00000
452.00000 1822.00000
534.00000 1695.00000
679.00000 1691.00000
765.00000 1830.00000
765.00000 1781.00000
796.00000 1694.00000
805.00000 1600.00000
838.00000 1518.00000
856.00000 1429.00000
867.00000 1337.00000
871.00000 1250.00000
881.00000 1162.00000
881.00000 1074.00000
881.00000 983.00000
891.00000 896.00000
907.00000 804.00000
916.00000 722.00000
940.00000 626.00000
606.00000 522.00000
IMAGE=E:\DORSAL PUNTOS\DandresiE283
ID=209 
LM=33
425.00000 579.00000
460.00000 666.00000
471.00000 752.00000
489.00000 832.00000
492.00000 915.00000
496.00000 1004.00000
496.00000 1086.00000
505.00000 1173.00000
522.00000 1255.00000
541.00000 1343.00000
584.00000 1424.00000
602.00000 1512.00000
617.00000 1597.00000
635.00000 1681.00000
639.00000 1725.00000
680.00000 1599.00000
695.00000 1599.00000
749.00000 1725.00000
758.00000 1681.00000
765.00000 1599.00000
782.00000 1513.00000
798.00000 1427.00000
830.00000 1338.00000
854.00000 1258.00000
874.00000 1173.00000
891.00000 1088.00000
889.00000 1004.00000
887.00000 921.00000
900.00000 837.00000
915.00000 747.00000
936.00000 668.00000
958.00000 579.00000
722.00000 400.00000
IMAGE=E:\DORSAL PUNTOS\DsatanasE309
ID=210 
LM=33
311.00000 699.00000
341.00000 778.00000
373.00000 865.00000
397.00000 945.00000
413.00000 1023.00000
416.00000 1112.00000
415.00000 1190.00000
427.00000 1278.00000
436.00000 1356.00000
454.00000 1442.00000
474.00000 1523.00000
495.00000 1604.00000
513.00000 1689.00000
530.00000 1773.00000
540.00000 1816.00000
586.00000 1692.00000
622.00000 1688.00000
678.00000 1813.00000
687.00000 1771.00000
703.00000 1688.00000
717.00000 1607.00000
743.00000 1522.00000
765.00000 1440.00000
785.00000 1359.00000
801.00000 1275.00000
811.00000 1195.00000
815.00000 1111.00000
827.00000 1025.00000
845.00000 944.00000
870.00000 862.00000
903.00000 780.00000
935.00000 697.00000
584.00000 537.00000
IMAGE=E:\DORSAL PUNTOS\DsatanasE310
ID=211 
LM=33
294.00000 530.00000
321.00000 617.00000
348.00000 705.00000
360.00000 796.00000
374.00000 884.00000
372.00000 978.00000
373.00000 1067.00000
363.00000 1154.00000
363.00000 1249.00000
373.00000 1336.00000
391.00000 1420.00000
409.00000 1516.00000
438.00000 1603.00000
453.00000 1692.00000
469.00000 1736.00000
525.00000 1608.00000
740.00000 1607.00000
779.00000 1741.00000
800.00000 1695.00000
822.00000 1602.00000
845.00000 1515.00000
870.00000 1427.00000
891.00000 1334.00000
900.00000 1249.00000
897.00000 1155.00000
897.00000 1068.00000
888.00000 978.00000
889.00000 888.00000
900.00000 796.00000
918.00000 706.00000
936.00000 620.00000
962.00000 530.00000
615.00000 480.00000
IMAGE=E:\DORSAL PUNTOS\DsatanasE311
ID=212 
LM=33
273.00000 690.00000
310.00000 779.00000
342.00000 868.00000
373.00000 955.00000
388.00000 1041.00000
398.00000 1129.00000
405.00000 1222.00000
409.00000 1305.00000
430.00000 1395.00000
452.00000 1485.00000
483.00000 1571.00000
522.00000 1660.00000
556.00000 1750.00000
573.00000 1836.00000
590.00000 1881.00000
608.00000 1750.00000
651.00000 1750.00000
717.00000 1880.00000
726.00000 1833.00000
738.00000 1750.00000
755.00000 1659.00000
778.00000 1571.00000
801.00000 1482.00000
816.00000 1397.00000
821.00000 1310.00000
825.00000 1221.00000
828.00000 1131.00000
837.00000 1044.00000
861.00000 955.00000
881.00000 867.00000
904.00000 775.00000
945.00000 692.00000
590.00000 568.00000
IMAGE=E:\DORSAL PUNTOS\DsatanasE312
ID=213 
LM=33
376.00000 674.00000
412.00000 754.00000
434.00000 840.00000
454.00000 924.00000
472.00000 1006.00000
482.00000 1090.00000
486.00000 1173.00000
495.00000 1251.00000
508.00000 1338.00000
527.00000 1424.00000
548.00000 1502.00000
569.00000 1588.00000
586.00000 1672.00000
600.00000 1752.00000
612.00000 1797.00000
642.00000 1672.00000
698.00000 1673.00000
710.00000 1792.00000
728.00000 1749.00000
747.00000 1671.00000
772.00000 1588.00000
803.00000 1505.00000
826.00000 1418.00000
851.00000 1340.00000
867.00000 1257.00000
874.00000 1172.00000
879.00000 1091.00000
891.00000 1004.00000
907.00000 919.00000
937.00000 840.00000
965.00000 752.00000
1000.00000 669.00000
669.00000 544.00000
IMAGE=E:\DORSAL PUNTOS\DsatanasE313
ID=214 
LM=33
259.00000 607.00000
286.00000 698.00000
311.00000 789.00000
341.00000 881.00000
356.00000 972.00000
371.00000 1061.00000
381.00000 1152.00000
388.00000 1239.00000
393.00000 1328.00000
414.00000 1422.00000
437.00000 1515.00000
460.00000 1605.00000
485.00000 1695.00000
508.00000 1785.00000
514.00000 1832.00000
548.00000 1696.00000
570.00000 1697.00000
592.00000 1829.00000
608.00000 1785.00000
624.00000 1696.00000
638.00000 1607.00000
684.00000 1513.00000
719.00000 1424.00000
746.00000 1333.00000
760.00000 1243.00000
772.00000 1155.00000
786.00000 1062.00000
803.00000 971.00000
825.00000 882.00000
854.00000 792.00000
885.00000 701.00000
914.00000 607.00000
596.00000 486.00000
IMAGE=E:\DORSAL PUNTOS\DsatanasE318
ID=215 
LM=33
239.00000 617.00000
247.00000 709.00000
275.00000 808.00000
289.00000 910.00000
299.00000 1009.00000
315.00000 1111.00000
323.00000 1206.00000
333.00000 1305.00000
339.00000 1402.00000
349.00000 1504.00000
381.00000 1601.00000
414.00000 1700.00000
433.00000 1802.00000
445.00000 1900.00000
466.00000 1951.00000
524.00000 1803.00000
626.00000 1803.00000
664.00000 1949.00000
693.00000 1897.00000
730.00000 1798.00000
752.00000 1701.00000
793.00000 1602.00000
819.00000 1500.00000
830.00000 1408.00000
842.00000 1305.00000
854.00000 1208.00000
866.00000 1108.00000
884.00000 1009.00000
901.00000 909.00000
927.00000 813.00000
950.00000 711.00000
968.00000 613.00000
608.00000 529.00000
IMAGE=E:\DORSAL PUNTOS\DsatanasE320
ID=216 
LM=33
234.00000 549.00000
254.00000 644.00000
273.00000 739.00000
296.00000 834.00000
312.00000 932.00000
332.00000 1025.00000
347.00000 1120.00000
356.00000 1217.00000
367.00000 1310.00000
381.00000 1408.00000
401.00000 1498.00000
421.00000 1594.00000
450.00000 1691.00000
476.00000 1789.00000
496.00000 1836.00000
530.00000 1693.00000
590.00000 1695.00000
615.00000 1835.00000
629.00000 1787.00000
663.00000 1688.00000
698.00000 1596.00000
724.00000 1501.00000
747.00000 1406.00000
763.00000 1313.00000
779.00000 1216.00000
793.00000 1119.00000
808.00000 1021.00000
822.00000 930.00000
840.00000 836.00000
861.00000 740.00000
883.00000 646.00000
910.00000 548.00000
569.00000 522.00000
IMAGE=E:\DORSAL PUNTOS\DsatanasE327
ID=217 
LM=33
191.00000 482.00000
212.00000 581.00000
226.00000 682.00000
254.00000 776.00000
277.00000 882.00000
301.00000 984.00000
313.00000 1080.00000
332.00000 1179.00000
353.00000 1282.00000
370.00000 1383.00000
404.00000 1482.00000
427.00000 1578.00000
458.00000 1685.00000
484.00000 1783.00000
498.00000 1833.00000
535.00000 1684.00000
568.00000 1680.00000
600.00000 1831.00000
618.00000 1783.00000
636.00000 1682.00000
669.00000 1582.00000
698.00000 1480.00000
738.00000 1381.00000
756.00000 1283.00000
767.00000 1183.00000
784.00000 1083.00000
793.00000 983.00000
811.00000 880.00000
829.00000 785.00000
852.00000 681.00000
880.00000 582.00000
907.00000 478.00000
551.00000 383.00000
IMAGE=E:\DORSAL PUNTOS\DsatanasE328
ID=218 
LM=33
389.00000 673.00000
409.00000 767.00000
438.00000 859.00000
456.00000 954.00000
471.00000 1042.00000
493.00000 1136.00000
500.00000 1226.00000
507.00000 1321.00000
512.00000 1413.00000
516.00000 1505.00000
540.00000 1594.00000
585.00000 1687.00000
620.00000 1783.00000
634.00000 1871.00000
653.00000 1925.00000
688.00000 1784.00000
738.00000 1782.00000
768.00000 1921.00000
787.00000 1876.00000
814.00000 1781.00000
851.00000 1686.00000
894.00000 1595.00000
924.00000 1505.00000
929.00000 1414.00000
935.00000 1320.00000
945.00000 1229.00000
956.00000 1132.00000
970.00000 1044.00000
988.00000 951.00000
1008.00000 856.00000
1033.00000 765.00000
1061.00000 671.00000
702.00000 578.00000
IMAGE=E:\DORSAL PUNTOS\DsatanasE329
ID=219 
LM=33
307.00000 654.00000
328.00000 747.00000
353.00000 844.00000
373.00000 937.00000
392.00000 1028.00000
411.00000 1124.00000
420.00000 1218.00000
426.00000 1310.00000
443.00000 1404.00000
459.00000 1496.00000
496.00000 1586.00000
535.00000 1683.00000
557.00000 1781.00000
568.00000 1876.00000
583.00000 1924.00000
627.00000 1781.00000
651.00000 1786.00000
679.00000 1921.00000
694.00000 1875.00000
727.00000 1783.00000
752.00000 1693.00000
783.00000 1595.00000
813.00000 1500.00000
830.00000 1407.00000
843.00000 1312.00000
848.00000 1219.00000
859.00000 1124.00000
870.00000 1034.00000
892.00000 934.00000
909.00000 843.00000
935.00000 745.00000
967.00000 652.00000
656.00000 569.00000
IMAGE=E:\DORSAL PUNTOS\DsatanasE330
ID=220
