# Supplementary material for: Taxonomic reassessment of the genus Dichotomius (Coleoptera: Scarabaeinae) through integrative taxonomy
Source: PeerJ. 2019 Aug 5;7:e7332. doi: 10.7717/peerj.7332 (PMC6686840; doi:10.7717/peerj.7332)
Supplement: Supplemental Information 2 [file peerj-07-7332-s012.txt]

>E196 [organism=Dichotomius agenor] [Specimen_voucher=E196] [location=mitochondrion] [molecule=dna] [gene=cytochrome oxidase subunit 1; COI barcode region]
GATTTGGAATAATCTCACATATTATTAGTCAAGAAAGAAGAAAAAAGGAAACATTTGGAACATTAGGAATAATTTACGCAATAATAGCAATTGGCCTATTAGGATTTATTGTTTGAGCTCATCATATATTTACTGTTGGAATAGACGTAGATACACGGGCTTATTTTACTTCTGCTACTATAATTATTGCTGTACCTACAGGAATTAAAATTTTTAGATGATTAGCTACTCTACATGGTACACAATTAAATTATTCACCTTCATTAATCTGAGCTTTAGGTTTTGTATTTTTATTTACTATAGGGGGATTAACAGGAGTGATTTTAGCTAATTCTTCTATTGATATTGTTTTACATGATACTTATTATGTAGTAGCACATTTTCATTATGTATTATCTATAGGAGCTGTTTTTGCAATTATAGCAGGCTTTGTTCATTGATTTCCTTTATTTACTGGTTTAACCATAAATACAAAACCTTTAAAAATTCAATTTTTAATTATATTTGTTGGGGTTAATATAACATTTTTTCCACAACATTTTTTAGGATTAAGAGGTATACCTCGACGTTATTCAGCTTATCCAGATGCATATACAACATGAAATATTATTTCATCAATTGGATCAATAATTTCTTTAATTAGAATTTTTTTATTTTTATATATTATTTGAGATAGCTTTGTATCAATTCGTAAATCAATTTCAACTTTAAGAATAAATTCTTCAACTGAATGAATACAACATATACCTCCCGCAGAACATAGATATGATGAATTACCCAATTTTC
>E197 [organism=Dichotomius agenor] [Specimen_voucher=E197] [location=mitochondrion] [molecule=dna] [gene=cytochrome oxidase subunit 1; COI barcode region]
GATTTGGAATAATCTCACATATTATTAGTCAAGAAAGAAGAAAAAAGGAAACATTTGGAACATTAGGAATAATTTACGCAATAATAGCAATTGGCCTATTAGGATTTATTGTTTGAGCTCATCATATATTTACTGTTGGAATAGACGTAGATACACGGGCTTATTTTACTTCTGCTACTATAATTATTGCTGTACCTACAGGAATTAAAATTTTTAGATGATTAGCTACTCTACATGGTACACAATTAAATTATTCACCTTCATTAATCTGAGCTTTAGGTTTTGTATTTTTATTTACTATAGGGGGATTAACAGGAGTGATTTTAGCTAATTCTTCTATTGATATTGTTTTACATGATACTTATTATGTAGTAGCACATTTTCATTATGTATTATCTATAGGAGCTGTTTTTGCAATTATAGCAGGCTTTGTTCATTGATTTCCTTTATTTACTGGTTTAACCATAAATACAAAACCTTTAAAAATTCAATTTTTAATTATATTTGTTGGGGTTAATATAACATTTTTTCCACAACATTTTTTAGGATTAAGAGGTATACCTCGACGTTATTCAGCTTATCCAGATGCATATACAACATGAAATATTATTTCATCAATTGGATCAATAATTTCTTTAATTAGAATTTTTTTATTTTTATATATTATTTGAGATAGCTTTGTATCAATTCGTAAATCAATTTCAACTTTAAGAATAAATTCTTCAACTGAATGAATACAACATATACCTCCCGCAGAACATAGATATGATGAATTACCCAATTTTC
>E199 [organism=Dichotomius agenor] [Specimen_voucher=E199] [location=mitochondrion] [molecule=dna] [gene=cytochrome oxidase subunit 1; COI barcode region]
GATTTGGAATAATCTCACATATTATTAGTCAAGAAAGAAGAAAAAAGGAAACATTTGGAACATTAGGAATAATTTACGCAATAATAGCAATTGGCCTATTAGGATTTATTGTTTGAGCTCATCATATATTTACTGTTGGAATAGACGTAGATACACGGGCTTATTTTACTTCTGCTACTATAATTATTGCTGTACCTACAGGAATTAAAATTTTTAGATGATTAGCTACTCTACATGGTACACAATTAAATTATTCACCTTCATTAATCTGAGCTTTAGGTTTTGTATTTTTATTTACTATAGGGGGATTAACAGGAGTGATTTTAGCTAATTCTTCTATTGATATTGTTTTACATGATACTTATTATGTAGTAGCACATTTTCATTATGTATTATCTATAGGAGCTGTTTTTGCAATTATAGCAGGCTTTGTTCATTGATTTCCTTTATTTACTGGTTTAACCATAAATACAAAACCTTTAAAAATTCAATTTTTAATTATATTTGTTGGGGTTAATATAACATTTTTTCCACAACATTTTTTAGGATTAAGAGGTATACCTCGACGTTATTCAGCTTATCCAGATGCATATACAACATGAAATATTATTTCATCAATTGGATCAATAATTTCTTTAATTAGAATTTTTTTATTTTTATATATTATTTGAGATAGCTTTGTATCAATTCGTAAATCAATTTCAACTTTAAGAATAAATTCTTCAACTGAATGAATACAACATATACCTCCCGCAGAACATAGATATGATGAATTACCCA
>E265 [organism=Dichotomius andresi] [Specimen_voucher=E265] [location=mitochondrion] [molecule=dna] [gene=cytochrome oxidase subunit 1; COI barcode region]
GATTTGGAATAATTTCTCATATTATTAGTCAAGAAAGAAGAAAAAAAGAAACTTTTGGTACATTAGGAATAATCTACGCTATAATAGCAATTGGATTATTAGGTTTTATTGTATGAGCACATCATATATTTACTGTAGGTATAGACGTTGATACACGAGCTTATTTTACATCAGCTACTATAATTATTGCTGTTCCAACAGGAATTAAAATTTTCAGATGATTAGCAACTTTACACGGTACACAATTAAATTATTCTCCTTCATTAATCTGATCTATAGGATTTGTATTCTTATTTACAGTCGGAGGATTGACTGGAGTAATTTTAGCTAATTCCTCAATTGATATTGTTTTACATGATACTTACTATGTAGTAGCACATTTTCATTATGTTCTTTCAATAGGAGCTGTATTTGCCATTATAGCAGGCTTTATTCATTGATTCCCATTATTTACAGGATTAGTTATAAATGCCAAATCTATAAAAATTCAATTTTTAATTATATTTGTTGGTGTAAATCTAACATTTTTTCCCCAACATTTCTTAGGTCTTAGAAGAATGCCACGTCGTTATTCTGCTTATCCAGATGCTTATATAACATGAAATGTAATTTCATCAATTGGATCAATAATTTCTTTAATTAGAATTTTTTTATTTTTATTTATTATTTGAGATAGCTTCATTTCTATACGAAAATCTATTAGAACTCTAAGAATAAATACATCTACTGAATGAATACAACATATACCTCCAGCAGAACACAGATATAATGAATTACCCTATTTTC
>E278 [organism=Dichotomius andresi] [Specimen_voucher=E278] [location=mitochondrion] [molecule=dna] [gene=cytochrome oxidase subunit 1; COI barcode region]
GATTTGGAATAATTTCTCATATTATTAGTCAAGAAAGAAGAAAAAAAGAAACTTTTGGTACATTAGGAATAATCTACGCTATAATAGCAATTGGATTATTAGGTTTTATTGTATGAGCACATCATATATTTACTGTAGGTATAGACGTTGATACACGAGCTTATTTTACATCAGCTACTATAATTATTGCTGTTCCAACAGGAATTAAAATTTTCAGATGATTAGCAACTTTACACGGTACACAATTAAATTATTCTCCTTCATTAATCTGATCTATAGGATTTGTATTCTTATTTACAGTCGGGGGATTGACTGGAGTAATTTTAGCTAATTCCTCAATTGATATTGTTTTACATGATACTTACTATGTAGTAGCACATTTTCATTATGTTCTTTCAATAGGAGCTGTATTTGCCATTATAGCAGGCTTTATTCATTGATTCCCATTATTTACAGGATTAGTTATAAATGCCAAATCTATAAAAATTCAATTTTTAATTATATTTGTTGGTGTAAATCTAACATTTTTTCCCCAACATTTCTTAGGTCTTAGAAGAATGCCACGTCGTTATTCTGCTTATCCAGATGCTTATATAACATGAAATGTAATTTCATCAATTGGATCAATAATTTCTTTAATTAGAATTTTTTTATTTTTATTTATTATTTGAGATAGCTTCATTTCTATACGAAAATCTATTAGAACTCTAAGAATAAATACATCTACTGAATGAATACAACATATACCTCCAGCAGAACACAGATATAATGAATTACCCTATTTTC
>E279 [organism=Dichotomius andresi] [Specimen_voucher=E279] [location=mitochondrion] [molecule=dna] [gene=cytochrome oxidase subunit 1; COI barcode region]
GATTTGGAATAATTTCTCATATTATTAGTCAAGAAAGAAGAAAAAAAGAAACTTTTGGTACATTAGGAATAATCTACGCTATAATAGCAATTGGATTATTAGGTTTTATTGTATGAGCACATCATATATTTACTGTAGGTATAGACGTTGATACACGAGCTTATTTTACATCAGCTACTATAATTATTGCTGTTCCAACAGGAATTAAAATTTTCAGATGATTAGCAACTTTACACGGTACACAATTAAATTATTCTCCTTCATTAATCTGATCTATAGGATTTGTATTCTTATTTACAGTCGGGGGATTGACTGGAGTAATTTTAGCTAATTCCTCAATTGATATTGTTTTACATGATACTTACTATGTAGTAGCACATTTTCATTATGTTCTTTCAATAGGAGCTGTATTTGCCATTATAGCAGGCTTTATTCATTGATTCCCATTATTTACAGGATTAGTTATAAATGCCAAATCTATAAAAATTCAATTTTTAATTATATTTATTGGTGTAAATCTAACATTTTTTCCCCAACATTTCTTAGGTCTTAGAAGAATGCCACGTCGTTATTCTGCTTATCCAGATGCTTATATAACATGAAATGTAATTTCATCAATTGGATCAATAATTTCTTTAATTAGAATTTTTTTATTTTTATTTATTATTTGAGATAGCTTCATTTCTATACGAAAATCTATTAGAACTCTAAGAATAAATACATCTACTGAATGAATACAACATATACCTCCAGCAGAACACAGATATAATGAATTACCCTATTTTC
>E283 [organism=Dichotomius andresi] [Specimen_voucher=E283] [location=mitochondrion] [molecule=dna] [gene=cytochrome oxidase subunit 1; COI barcode region]
GATTTGGAATAATTTCTCATATTATTAGTCAAGAAAGAAGAAAAAAAGAAACTTTTGGTACATTAGGAATAATCTACGCTATAATAGCAATTGGATTATTAGGTTTTATTGTATGAGCACATCATATATTTACTGTAGGTATAGACGTTGATACACGAGCTTATTTTACATCAGCTACTATAATTATTGCTGTTCCAACAGGAATTAAAATTTTCAGATGATTAGCAACTTTACACGGTACACAATTAAATTATTCTCCTTCATTAATCTGATCTATAGGATTTGTATTCTTATTTACAGTCGGGGGATTGACTGGAGTAATTTTAGCTAATTCCTCAATTGATATTGTTTTACATGATACTTACTATGTAGTAGCACATTTTCATTATGTTCTTTCAATAGGAGCTGTATTTGCCATTATAGCAGGCTTTATTCATTGATTCCCATTATTTACAGGATTAGTTATAAATGCCAAATCTATAAAAATTCAATTTTTAATTATATTTGTTGGTGTAAATCTAACATTTTTTCCCCAACATTTCTTAGGTCTTAGAAGAATGCCACGTCGTTATTCTGCTTATCCAGATGCTTATATAACATGAAATGTAATTTCATCAATTGGATCAATAATTTCTTTAATTAGAATTTTTTTATTTTTATTTATTATTTGAGATAGCTTCATTTCTATACGAAAATCTATTAGAACTCTAAGAATAAATACATCTACTGAATGAATACAACATATACCTCCAGCAGAACACAGATATAATGAATTACCCTATTTTC
>E232 [organism=Dichotomius alyattes] [Specimen_voucher=E232] [location=mitochondrion] [molecule=dna] [gene=cytochrome oxidase subunit 1; COI barcode region]
GATTTGGAATAATTTCTCATATTATTAGTCAAGAAAGAAGAAAAAAAGAAACTTTTGGTACATTAGGAATAATTTACGCTATAATAGCAATTGGATTATTAGGTTTTATTGTATGAGCACATCACATATTTACTGTAGGTATAGATGTTGATACACGAGCTTATTTTACATCAGCTACAATAATTATTGCTGTTCCAACAGGAATTAAAATTTTCAGATGACTGGCAACTCTCCATGGTACACAATTAAATTATTCTCCTTCACTAATCTGATCAATAGGATTTGTATTTCTATTTACTGTTGGAGGATTGACTGGTGTAATTTTAGCTAATTCATCAATTGATATTGTTTTACATGATACTTACTATGTCGTAGCACACTTTCATTATGTTCTTTCAATAGGAGCCGTATTTGCTATTATAGCAGGCTTTATTCATTGATTCCCATTATTTACAGGATTAATTATAAATGCTAAATCTATAAAAATTCAATTTCTAATTATATTTGTTGGTGTAAATCTAACATTCTTCCCACAACATTTTTTAGGTCTTAGAAGAATACCACGTCGTTACTCTGCTTATCCTGATGCTTATATAACATGAAATGTTATTTCATCAATTGGATCAATAATTTCTTTAATTAGTATTTTCTTATTTTTATTTATTATTTGAGATAGCTTTATTTCTATACGAAAATCTATTAGAACTTTAAGAATAAATACATCTACTGAATGAATACAACATATACCTCCTGCAGAACATAGATATAATGAATTACCCTATTTTC
>E233 [organism=Dichotomius alyattes] [Specimen_voucher=E233] [location=mitochondrion] [molecule=dna] [gene=cytochrome oxidase subunit 1; COI barcode region]
GATTTGGAATAATTTCTCATATTATTAGTCAAGAAAGAAGAAAAAAAGAAACTTTTGGTACATTAGGAATAATTTACGCTATAATAGCAATTGGATTATTAGGTTTTATTGTATGAGCACATCACATATTTACTGTAGGTATAGATGTTGATACACGAGCTTATTTTACATCAGCTACAATAATTATTGCTGTTCCAACAGGAATTAAAATTTTCAGATGACTGGCAACTCTCCATGGTACACAATTAAATTATTCTCCTTCACTAATCTGATCAATAGGATTTGTATTTCTATTTACTGTTGGAGGATTGACTGGTGTAATTTTAGCTAATTCATCAATTGATATTGTTTTACATGATACTTACTATGTCGTAGCACACTTTCATTATGTTCTTTCAATAGGAGCCGTATTTGCTATTATAGCAGGCTTTATTCATTGATTCCCATTATTTACAGGATTAATTATAAATGCTAAATCTATAAAAATTCAATTTCTAATTATATTTGTTGGTGTAAATCTAACATTCTTCCCACAACATTTTTTAGGTCTTAGAAGAATACCACGTCGTTACTCTGCTTATCCTGATGCTTATATAACATGAAATGTTATTTCATCAATTGGATCAATAATTTCTTTAATTAGTATTTTCTTATTTTTATTTATTATTTGAGATAGCTTTATTTCTATACGAAAATCTATTAGAACTTTAAGAATAAATACATCTACTGAATGAATACAACATATACCTCCTGCAGAACATAGATATAATGAATTACCC
>E194 [organism=Dichotomius belus] [Specimen_voucher=E194] [location=mitochondrion] [molecule=dna] [gene=cytochrome oxidase subunit 1; COI barcode region]
GaTTTGGTATAATTTCCCATATTATTAGACAAGAAAGAAATACAAAGGAAACATTTGGAACTTTAGGAATAATTTACGCTATAATAGCAATTGGTCTTTTAGGATTTATTGTATGAGCACATCATATATTTACAGTAGGAATAGATGTTGATACTCGGGCTTATTTTACTTCAGCAACTATAATTATTGCTGTTCCTACTGGCATTAAAATTTTTAGATGATTAGCTACATTACATGGTACTCAACTAAATTATTCACCTTCATTAATTTGAGCCTTAGGATTTGTATTTTTATTTACAATAGGGGGATTAACAGGTGTTATTTTAGCTAACTCTTCTCTTGATATTGTATTACATGATACTTATTATGTAGTAGCCCATTTTCATTATGTCTTATCAATAGGAGCTGTATTTGCTATTATAGCAGGCTTTGTTCATTGATTCCCACTATTTACTGGATTAATTATAAATTCTAAACCTTTAAAAATTCAATTTTTAATTATATTTATTGGTGTAAATATAACATTTTTTCCTCAACATTTTTTAGGTTTAAGAAGAATACCTCGACGATATTCTGCTTATCCAGACGCTTATACTACTTGAAATATTATTTCATCAATTGGATCAATAATTTCTTTAGTTAGAATTTTTTTATTCTTATATATTATTTGAGATAGCTTTGTATCAATTCGAAAATCAATTTCAACTTATAGAATAAACTCATCAACTGAATGAATACAATATATACCACCCTCTGAACATAGATATGATGAATTACCC
>E198 [organism=Dichotomius belus] [Specimen_voucher=E198] [location=mitochondrion] [molecule=dna] [gene=cytochrome oxidase subunit 1; COI barcode region]
GTTTTGGTATAATTTCCCATATTATTAGACAAGAAAGAAATACAAAGGAAACATTTGGAACTTTAGGAATAATTTACGCTATAATAGCAATTGGTCTTTTAGGATTTATTGTATGAGCACATCATATATTTACAGTAGGAATAGATGTTGATACTCGGGCTTATTTTACTTCAGCAACTATAATTATTGCTGTTCCTACTGGCATTAAAATTTTTAGATGATTAGCTACATTACATGGTACTCAACTAAATTATTCACCTTCATTAATTTGAGCCTTAGGATTTGTATTTTTATTTACAATAGGTGGATTAACAGGTGTTATTTTAGCTAACTCTTCTCTTGATATTGTATTACATGATACTTATTATGTAGTAGCCCATTTTCATTATGTCTTATCAATAGGAGCTGTATTTGCTATTATAGCAGGCTTTGTTCATTGATTCCCACTATTTACTGGATTAACTATAAATTCTAAACCTTTAAAAATTCAATTTTTAATTATATTTATTGGTGTAAATATAACATTTTTTCCTCAACATTTTTTAGGTTTAAGAAGAATACCTCGACGATATTCTGCTTATCCAGACGCTTATACTACTTGAAATATTATTTCATCAATTGGATCAATAATTTCTTTAGTTAGAATTTTTTTATTCTTATATATTATTTGAGATAGCTTTGTATCAATTCGAAAATCAATTTCAACTTATAGAATAAACTCATCAACTGAATGAATACAATATATACCACCCTCTGAACATAGATATGATGAATTACCCAATTTTC
>E200 [organism=Dichotomius belus] [Specimen_voucher=E200] [location=mitochondrion] [molecule=dna] [gene=cytochrome oxidase subunit 1; COI barcode region]
GTTTTGGTATAATTTCCCATATTATTAGACAAGAAAGAAATACAAAGGAAACATTTGGAACTTTAGGAATAATTTACGCTATAATAGCAATTGGTCTTTTAGGATTTATTGTATGAGCACATCATATATTTACAGTAGGAATAGATGTTGATACTCGGGCTTATTTTACTTCAGCAACTATAATTATTGCTGTTCCTACTGGCATTAAAATTTTTAGATGATTAGCTACATTACATGGTACTCAACTAAATTATTCACCTTCATTAATTTGAGCCTTAGGATTTGTATTTTTATTTACAATAGGGGGATTAACAGGTGTTATTTTAGCTAACTCTTCTCTTGATATTGTATTACATGATACTTATTATGTAGTAGCCCATTTTCATTATGTCTTATCAATAGGAGCTGTATTTGCTATTATAGCAGGCTTTGTTCATTGATTCCCACTATTTACTGGATTAATTATAAATTCTAAACCTTTAAAAATTCAATTTTTAATTATATTTATTGGTGTAAATATAACATTTTTTCCTCAACATTTTTTAGGTTTAAGAAGAATACCTCGACGATATTCTGCTTATCCAGACGCTTATACTACTTGAAATATTATTTCATCAATTGGATCAATAATTTCTTTAGTTAGAATTTTTTTATTCTTATATATTATTTGAGATAGCTTTGTATCAATTCGAAAATCAATTTCAACTTATAGAATAAACTCATCAACTGAATGAATACAATATATACCACCCTCTGAACATAGATATGATGAATTACCCAATTTTC
>E273 [organism=Dichotomius boreus] [Specimen_voucher=E273] [location=mitochondrion] [molecule=dna] [gene=cytochrome oxidase subunit 1; COI barcode region]
GATTTGGAATAATCTCCCATATTATTAGACAAGAAAGAAGAAAAAAAGAAACATTTGGAACATTAGGTATAATTTACGCAATAATATCTATTGGATTATTAGGATTTATCGTATGAGCACACCACATATTTACTGTAGGTATAGATGTTGATACTCGAGCTTATTTTACATCAGCTACTATAATTATTGCAGTACCAACTGGAATTAAAATTTTTAGTTGATTAGCTACTTTACATGGCACACAATTAAACTATTCACCTTCACTAATTTGATCTATAGGTTTTGTATTTTTATTTACTGTTGGAGGATTAACTGGAGTTATTTTAGCTAATTCATCAATTGATATTATCTTACATGATACTTATTATGTAGTAGCTCACTTTCATTATGTACTTTCTATAGGAGCTGTATTTGCTATTATAGCTGGCTTTATTCATTGATTTCCCTTATTTACAGGATTAGTAATAAATTCTAAATCTATAAAAATTCAATTTTTAATTATATTTATTGGTGTTAATATAACATTCTTTCCTCAACATTTCTTAGGACTAAGAAGAATACCACGCCGTTACTCTGCTTATCCAGATGCATATATAACATGAAATGTAATTTCATCAATCGGCTCTATAATTTCTTTAATTAGAATTTTCCTATTTCTTTATATTATTTGAGATAGCTTTATTTCTTTACGAAAATCTATTGGAACTCTAAGAATAAACACTTCCACTGAATGAATACAACTTATACCTCCAGCCGAACATAGATATAATGAATTACCCTATTTTC
>007 [organism=Dichotomius deyrrollei] [Specimen_voucher=007] [location=mitochondrion] [molecule=dna] [gene=cytochrome oxidase subunit 1; COI barcode region]
CAAGAAAGAAGAAAAAAGGAAACATTTGGAACATTAGGTATAATTTACGCAATAATAGCAATTGGTTTATTAGGATTTATTGTTTGAGCTCATCATATATTTACTGTTGGAATAGATGTAGATACACGAGCTTATTCCACTTCAGCTACTATAATTATTGCTGTACCTACAGGTATTAAAATTTTTAGATGATTGGCTACTTTACATGGAACACAATTAAATTATTCACCTTCATTAATTTGAGCTTTAGGTTTTGTATTTTTATTCACTATAGGTGGATTAACAGGTGTTATTTTAGCTAATTCTTCTATTGATATTGTTTTACATGATACTTATTATGTAGTAGCTCATTTTCATTATGTATTATCTATAGGAGCTGTATTTGCAATTATAGCAGGCTTTGTTCATTGATTCCCATTATTTACTGGTTTAACAATAAATACAAAACCTTTAAAAATTCAATTTTTAATTATATTTGTTGGAGTTAATATAACATTTTTTCCTCAACATTTCTTAGGTTTAAGAGGAATACCTCGGCGTTATTCAGCTTATCCAGATGCCTATACGACTTGAAATATTATCTCATCAATTGGTTCAATAATTTCTTTAATTAGAATTTTCTTATTTTTATATATTATTTGAGATAGCTTTGTATCAATTCGTAAATCAATTTTAACTTTAAGTATAAATTCCTCAACTGAATGAATACAGCATATACCTCCCGCAGAACATAGATATGATGAATTACCCAATTTTC
>E264 [organism=Dichotomius mamillatus] [Specimen_voucher=E264] [location=mitochondrion] [molecule=dna] [gene=cytochrome oxidase subunit 1; COI barcode region]
GATTTGGGATAATCTCCCATATTATTAGACAAGAAAGAAGAAAAAAAGAAACATTTGGTACATTAGGTATAATTTACGCTATAATAGCAATTGGTTTATTAGGTTTTATTGTCTGAGCTCATCATATATTTACAGTAGGAATAGACGTTGATACACGAGCTTATTTTACATCAGCTACTATAATTATTGCAGTACCTACAGGAATTAAAATTTTTAGTTGACTAGCAACTTTACATGGATCACAACTAAATTATTCACCATCATTAATTTGATCAATAGGATTTGTATTTTTATTTACTGTCGGAGGATTAACTGGAGTAATTTTAGCTAATTCATCTATTGATATTATTTTACATGATACTTATTATGTAGTAGCTCATTTTCATTATGTTTTATCAATAGGGGCTGTATTTGCTATTATAGCAGGCTTTGTTCATTGATTTCCATTATTTACTGGATTAGTTATAAATTCAAAATCTATAAAAATTCAATTTTTAATTATATTTATTGGTGTTAATATAACCTTTTTCCCACAACATTTTCTAGGCTTAAGGAGAATACCTCGTCGATATTCTGCTTATCCTGATGCTTATATAACTTGAAATGTAATTTCATCAATTGGATCAATAATTTCATTAATTAGAATTTTCTTATTTTTATTTATTATTTGAGATAGCTTTGTTTCAATACGTAAATCAATTGGAACTTTAAGAATAAATTCATCAACTGAATGAATACAGTATATACCACCTGCTGAACATAGAT
>E268 [organism=Dichotomius mamillatus] [Specimen_voucher=E268] [location=mitochondrion] [molecule=dna] [gene=cytochrome oxidase subunit 1; COI barcode region]
GATTTGGAATAATCTCCCATATTATTAGACAAGAAAGAAGAAAAAAAGAAACATTTGGTACATTAGGCATAATTTACGCTATAATAGCAATTGGTTTATTAGGTTTCATTGTTTGAGCTCATCATATATTTACAGTAGGAATAGACGTTGATACACGAGCTTATTTTACATCAGCTACTATAATTATTGCAGTACCTACAGGAATTAAAATTTTTAGTTGATTAGCAACTTTGCATGGATCACAACTAAATTATTCACCCTCATTAATTTGATCAATAGGATTTGTATTTTTATTTACTGTCGGAGGATTAACTGGAGTAATTTTAGCTAATTCATCTATTGATATTATTTTACATGATACTTATTATGTAGTAGCCCATTTTCATTATGTTTTATCAATAGGAGCTGTATTTGCTATTATAGCAGGCTTTGTTCATTGATTTCCATTATTTACTGGATTAGTTATAAATTCAAAATCTATAAAAATTCAATTTTTAATTATATTTATTGGTGTTAATATAACCTTTTTCCCACAACATTTTCTAGGCCTAAGAAGAATACCTCGTCGATATTCTGCTTATCCTGATGCTTATATAACTTGAAATGTAATTTCATCAATTGGATCAATAATTTCATTAATTAGAATTTTCTTATTTTTATTTATTATTTGAGATAGCTTTGTTTCAATACGTAAATCAATTGGAACTTTAA
>E271 [organism=Dichotomius mamillatus] [Specimen_voucher=E271] [location=mitochondrion] [molecule=dna] [gene=cytochrome oxidase subunit 1; COI barcode region]
CTCCCATATTATTAGACAAGAAAGAAGAAAAAAAGAAACATTTGGTACATTAGGTATAATTTACGCTATAATAGCAATTGGTTTATTAGGTTTTATTGTTTGAGCTCATCATATATTTACAGTAGGAATAGACGTTGATACACGAGCTTATTTTACATCAGCTACTATAATTATTGCAGTACCTACAGGAATTAAAATTTTTAGTTGATTAGCAACTTTGCATGGATCACAACTAAATTATTCACCCTCATTAATTTGATCAATAGGATTTGTATTTTTATTTACTGTCGGGGGATTAACTGGAGTAATTTTAGCTAATTCATCTATTGATATTATTTTACATGATACTTATTATGTAGTAGCCCATTTTCATTATGTTTTATCAATAGGAGCTGTATTTGCTATTATAGCAGGCTTTGTTCATTGATTTCCATTATTTACTGGATTAGTTATAAATTCAAAATCTATAAAAATTCAATTTTTAATTATATTTATTGGTGTTAATATGACCTTTTTCCCACAACATTTTCTAGGCCTAAGAAGAATACCTCGTCGATATTCTGCTTATCCTGATGCTTATATAACTTGAAATGTAATTTCATCAATTGGATCAATAATTTCATTAATTAGAATTTTCTTATTTTTATTTATTATTTGAGATAGCTTTGTTTCAATACGTAAATCAATTGGAACTTTAAGAATAAATTCATCAACTGAATGAATACAGTATATACCACCTGCTGAACATAGATATGATG
>E274 [organism=Dichotomius mamillatus] [Specimen_voucher=E274] [location=mitochondrion] [molecule=dna] [gene=cytochrome oxidase subunit 1; COI barcode region]
GATTTGGAATAATCTCTCATATTATTAGACAAGAAAGAAGAAAAAAAGAAACATTTGGTACATTAGGTATAATTTACGCTATAATAGCAATTGGTTTATTAGGTTTTATTGTTTGAGCTCATCATATATTTACAGTAGGAATAGACGTTGATACACGAGCTTATTTTACATCAGCTACTATAATTATTGCAGTACCTACAGGAATTAAAATTTTTAGTTGATTAGCAACTTTGCATGGATCACAACTAAATTATTCACCCTCATTAATTTGATCAATAGGATTTGTATTTTTATTTACTGTCGGAGGATTAACTGGAGTAATTTTAGCTAATTCATCTATTGATATTATTTTACATGATACTTATTATGTAGTAGCCCATTTTCATTATGTTTTATCAATAGGAGCTGTATTTGCTATTATAGCAGGCTTTGTTCATTGATTTCCATTATTTACTGGATTAGTTATAAATTCAAAATCTATAAAAATTCAATTTTTAATTATATTTATTGGTGTTAATATAACCTTTTTCCCACAACATTTTCTAGGCCTAAGAAGAATACCTCGTCGATATTCTGCTTATCCTGATGCTTATATAACTTGAAATGTAATTTCATCAATTGGATCAATAATTTCATTAATTAGAATTTTCTTATTTTTATTTATTATTTGAGATAGCTTTGTTTCAATACGTAAATCAATTGGAACTTTAAGAATAAATTCATCAACTGAATGAATACAGTATATACCACCTGCTGAACATAGATATGATGAACTTCCCTATTTTC
>030 [organism=Dichotomius nisus] [Specimen_voucher=030] [location=mitochondrion] [molecule=dna] [gene=cytochrome oxidase subunit 1; COI barcode region]
GATTTGGTATAATTTCCCATATTATTAGACAAGAAAGAAGAAAAAAGGAAACTTTTGGAACTTTAGGAATAATTTACGCTATAATAGCAATTGGTTTACTAGGCTTTATTGTTTGGGCTCATCATATATTTACAGTAGGTATAGATGTTGATACACGGGCTTATTTTACATCAGCAACTATAATTATTGCTGTTCCTACTGGAATTAAAATTTTTAGATGATTGGCCACATTACATGGAACACAATTAAATCACTCACCCTCATTAATTTGAGCTTTAGGGTTTGTATTTTTATTTACAATAGGGGGATTAACTGGTGTTATTTTAGCTAACTCTTCACTTGATATTGTTCTACATGACACATATTATGTAGTAGCCCATTTTCATTATGTTTTATCAATAGGGGCTGTTTTCGCTATTATAGCTGGCTTTGTACACTGATTTCCATTATTTACAGGATTAGTTATAAATTCTAAATCTTTAAAAATTCAATTTCTAGTTATATTTATCGGTGTTAATATAACCTTCTTTCCTCAACATTTTTTAGGATTAAGAAGAATGCCTCGACGATACTCAGCTTACCCTGATGCTTATACTACATGAAATATTATTTCATCAATTGGATCTATAATTTCAATAATTAGAATTTTTCTTTTCTTATATATTATTTGAGATAGCTTTGTATCAATACGAAAATCTATTGGTACATTAAGAATAAATTCTTCAACTGAATGAATGCAATTAATGCCTCCGGCTGAACATAGATATGATGAATTACCCAATTTTC
>E219 [organism=Dichotomius protectus] [Specimen_voucher=E219] [location=mitochondrion] [molecule=dna] [gene=cytochrome oxidase subunit 1; COI barcode region]
GATTTGGAATAATTTCTCATATTATTAGTCAAGAAAGAAGAAAAAAAGAAACTTTTGGTACATTAGGAATAATCTACGCTATAATAGCAATTGGATTATTAGGTTTTATTGTATGAGCACATCATATATTTACTGTAGGTATAGATGTTGATACACGAGCCTATTTTACATCAGCTACAATAATTATTGCTGTTCCAACAGGAATTAAAATTTTTAGATGATTAGCAACTTTACATGGTACACAATTAAACTATTCTCCCTCATTAATTTGATCTATAGGATTTGTATTCTTATTTACTGTTGGAGGATTAACCGGTGTAATTTTAGCTAATTCTTCAATTGATATTGTTTTACATGATACTTATTATGTCGTAGCACATTTTCACTATGTCCTTTCAATAGGAGCTGTATTTGCTATCATAGCAGGCTTTATTCATTGATTTCCATTATTCACAGGATTAATTATAAATGCTAAATCTATAAAAATTCAATTTCTAATTATATTTATTGGTGTAAATCTAACATTTTTCCCACAACATTTCTTAGGCCTTAGAAGAATACCACGTCGTTACTCTGCTTATCCTGATGCTTATATAACATGAAACGTTATCTCATCAATTGGATCAATAATTTCTTTAATTAGTATTTTTCTATTCTTATTTATTATTTGAGATAGCTTCATTTCTATACGAAAATCTATTAGAACCTTAAGAATAAATACATCTACTGAATGAATACAACATATACCTCCTGCAGAACACAGATATAACGAATTACCCTATTTTC
>E220 [organism=Dichotomius protectus] [Specimen_voucher=E220] [location=mitochondrion] [molecule=dna] [gene=cytochrome oxidase subunit 1; COI barcode region]
GATTTGGAATAATTTCTCATATTATTAGTCAAGAAAGAAGAAAAAAAGAAACTTTTGGTACATTAGGAATAATCTACGCTATAATAGCAATTGGATTATTAGGTTTTATTGTATGAGCACATCATATATTTACTGTAGGTATAGATGTTGATACACGAGCCTATTTTACATCAGCTACAATAATTATTGCTGTTCCAACAGGAATTAAAATTTTTAGATGATTAGCAACTTTACATGGTACACAATTAAACTATTCTCCCTCATTAATTTGATCTATAGGATTTGTATTCTTATTTACTGTTGGGGGATTAACCGGTGTAATTTTAGCTAATTCTTCAATTGATATTGTTTTACATGATACTTATTATGTAGTAGCACATTTTCACTATGTCCTTTCAATAGGAGCTGTATTTGCTATCATAGCAGGCTTTATTCATTGATTTCCATTATTCACAGGATTAATTATAAATGCTAAATCTATAAAAATTCAATTTCTAATTATATTTATTGGTGTAAATCTAACATTTTTCCCACAACATTTCTTAGGTCTTAGAAGAATACCACGTCGTTACTCTGCTTATCCTGATGCTTATATAACATGAAACGTTATCTCATCAATTGGATCAATAATTTCTTTAATTAGTATTTTTCTATTCTTATTTATTATTTGAGATAGCTTCATTTCTATACGAAAATCTATTAGAACCTTAAGAATAAATACATCTACTGAATGAATACAACATATACCTCCTGCAGAACACAGATATAACGAATTACCCTATTTTC
>E266 [organism=Dichotomius podalirius] [Specimen_voucher=E266] [location=mitochondrion] [molecule=dna] [gene=cytochrome oxidase subunit 1; COI barcode region]
GATTTGGAATAATTTCACATATTATTAGTCAAGAAAGAAGAAAAAAAGAAACATTTGGAACATTAGGAATAATTTACGCAATAATATCAATTGGATTACTAGGTTTCATTGTATGAGCACATCACATATTTACTGTAGGAATAGATGTTGATACACGAGCTTATTTTACATCAGCTACTATAATTATTGCTGTTCCTACAGGAATTAAAATTTTTAGATGATTAGCTACTCTTCATGGTACTCAATTAAATTATTCTCCCTCATTAATTTGATCAATAGGATTTGTTTTTCTATTTACTGTAGGAGGATTAACTGGAGTAATCTTAGCTAATTCATCAATTGATATTATTTTACATGATACCTATTATGTTGTAGCTCACTTCCATTATGTACTTTCAATAGGAGCTGTTTTCGCTATTATAGCTGGCTTTATCCATTGATTCCCACTATTCACAGGATTAGTCATAAATTCTAAACCTATAAAAATTCAATTTTTAATTATATTTATTGGAGTTAATATAACATTTTTCCCTCAACATTTCTTAGGACTTAGAAGAATACCTCGACGTTACTCCGCTTATCCTGATGCTTATATAACATGAAATGTTATCTCTTCAATTGGTTCAATAATTTCCTTAATTAGAATTTTTTTATTTATTTATATTATTTGAGATAGCTTTATTTCCTTACGAAAATCTATTGGAACCTTAAGTATAAATACTTCTACTGAATGAATACAACTTATACCACCAGCTGAACATAGCTATAATGAATTACCCTATTTTC
>E195 [organism=Dichotomius quinquelobatus] [Specimen_voucher=E195] [location=mitochondrion] [molecule=dna] [gene=cytochrome oxidase subunit 1; COI barcode region]
GATTTGGAATAATTTCACATATTATTAGCCAAGAAAGAAGAAAAAAAGAAACTTTTGGTACACTAGGAATAATTTACGCTATAATAGCAATTGGATTACTAGGTTTTATTGTATGAGCACATCACATATTTACTGTAGGAATAGATGTCGATACACGAGCTTATTTTACATCAGCTACAATAATTATTGCTGTTCCAACAGGAATTAAAATTTTTAGATGATTAGCAACTTTACATGGTACACAATTAAATTATTCTCCCTCACTAATTTGATCAATAGGATTTGTATTTTTATTTACAGTTGGGGGATTAACTGGAGTAATCTTAGCTAATTCTTCAATTGATATTGTTTTACATGATACATATTATGTAGTAGCACATTTTCACTATGTTCTTTCAATAGGGGCTGTATTTGCTATTATAGCAGGCTTCATTCACTGATTTCCATTATTTACAGGATTAATTATAAATGCTAAATCTATAAAAATTCAATTTCTTATTATATTTATTGGTGTTAATTTAACATTTTTTCCCCAACATTTTCTTGGACTTAGAAGAATACCACGACGTTATTCTGCTTACCCTGATGCTTATATAACATGAAATGTTATTTCATCAATTGGATCTATAATCTCCTTAATTAGTATTTTTCTATTCTTATTTATTATTTGAGACAGCTT
>E190 [organism=Dichotomius yucatanus] [Specimen_voucher=E190] [location=mitochondrion] [molecule=dna] [gene=cytochrome oxidase subunit 1; COI barcode region]
GATTTGGTATAATTTCTCATATTATTAGACAAGAAAGAAGAAAAAAAGAAACATTTGGAACATTAGGTATAATTTACGCAATAATAGCAATTGGTTTATTAGGATTTATTGTATGAGCTCACCATATATTTACTGTTGGAATAGATGTAGATACACGAGCTTATTTTACTTCTGCTACTATAATTATTGCCGTACCTACAGGTATTAAAATTTTTAGATGATTAGCTACTTTACATGGTACACAATTAAATTATTCACCTTCATTAATTTGAGCTTTAGGTTTTGTATTCTTATTCACTATAGGAGGATTAACAGGAGTTATTCTAGCTAATTCTTCAATTGATATTGTTTTACATGATACATATTATGTTGTAGCTCATTTTCATTATGTATTATCAATAGGTGCTGTATTTGCAATTATAGCAGGCTTTGTACATTGATTTCCCTTATTTACTGGTTTAACTATAAACTCTAAACCTTTAAAAACACAATTTTTAATTATATTTATTGGAGTAAATATAACATTTTTCCCACAACATTTTTTAGGTTTAAGAAGGATACCTCGACGTTATTCAGCTTATCCAGATGCATATACAACTTGAAATATTATTTCATCTATTGGATCAATAATTTCTTTAATTAGAATTTTTTTATTTTTATATATTATTTGAGATAGCTTCGTAACAATCCGTAAATCAATTTTAACTCTTAGAATAAATTCTTCTACTGAATGAATACAACAAATACCTCCTGCAGAACATAGATATGATGAATTACCCA
>E191 [organism=Dichotomius yucatanus] [Specimen_voucher=E191] [location=mitochondrion] [molecule=dna] [gene=cytochrome oxidase subunit 1; COI barcode region]
GATTTGGTATAATTTCTCATATTATTAGACAAGAAAGAAGAAAAAAAGAAACATTTGGAACATTAGGTATAATTTACGCAATAATAGCAATTGGTTTATTAGGATTTATTGTATGAGCTCACCATATATTTACTGTTGGAATAGATGTAGATACACGAGCTTATTTTACTTCTGCTACTATAATTATTGCCGTACCTACAGGTATTAAAATTTTTAGATGATTAGCTACTTTACATGGTACACAATTAAATTATTCACCTTCATTAATTTGAGCTTTAGGTTTTGTATTCTTATTCACTATAGGAGGATTAACAGGAGTTATTCTAGCTAATTCTTCAATTGATATTGTTTTACATGATACATATTATGTTGTAGCTCATTTTCATTATGTATTATCAATAGGTGCTGTATTTGCAATTATAGCAGGCTTTGTACATTGATTTCCCTTATTTACTGGTTTAACTATAAACTCTAAACCTTTAAAAACACAATTTTTAATTATATTTATTGGAGTAAATATAACATTTTTCCCACAACATTTTTTAGGTTTAAGAAGGATACCTCGACGTTATTCAGCTTATCCAGATGCATATACAACTTGAAATATTATTTCATCTATTGGATCAATAATTTCTTTAATTAGAATTTTTTTATTTTTATATATTATTTGAGATAGCTTCGTAACAATCCGTAAATCAATTTTAACTCTTAGAATAAATTCTTCTACTGAATGAATACAACAAATACCTCCTGCAGAACATAGATATGATGAATTACCCAATATTC
>E192 [organism=Dichotomius yucatanus] [Specimen_voucher=E192] [location=mitochondrion] [molecule=dna] [gene=cytochrome oxidase subunit 1; COI barcode region]
GATTTGGTATAATTTCTCATATTATTAGACAAGAAAGAAGAAAAAAAGAAACATTTGGAACATTAGGTATAATTTACGCAATAATAGCAATTGGTTTATTAGGATTTATTGTATGAGCTCACCATATATTTACTGTTGGAATAGATGTAGATACACGAGCTTATTTTACTTCTGCTACTATAATTATTGCCGTACCTACAGGTATTAAAATTTTTAGATGATTAGCTACTTTACATGGTACACAATTAAATTATTCACCTTCATTAATTTGAGCTTTAGGTTTTGTATTCTTATTCACTATAGGAGGATTAACAGGAGTTATTCTAGCTAATTCTTCAATTGATATTGTTTTACATGATACATATTATGTTGTAGCTCATTTTCATTATGTATTATCAATAGGTGCTGTATTTGCAATTATAGCAGGCTTTGTACATTGATTTCCCTTATTTACTGGTTTAACTATAAACTCTAAACCTTTAAAAACACAATTTTTAATTATATTTATTGGAGTAAATATAACATTTTTCCCACAACATTTTTTAGGTTTAAGAAGGATACCTCGACGTTATTCAGCTTATCCAGATGCATATACAACTTGAAATATTATTTCATCTATTGGATCAATAATTTCTTTAATTAGAATTTTTTTATTTTTATATATTATTTGAGATAGCTTCGTAACAATCCGTAAATCAATTTTAACTCTTAGAATAAATTCTTCTACTGAATGAATACAACAAATACCTCCTGCAGAACATAGATATGATGAATTACCCAATATTC
>E193 [organism=Dichotomius yucatanus] [Specimen_voucher=E193] [location=mitochondrion] [molecule=dna] [gene=cytochrome oxidase subunit 1; COI barcode region]
GATTTGGTATAATTTCTCATATTATTAGACAAGAAAGAAGAAAAAAAGAAACATTTGGAACATTAGGTATAATTTACGCAATAATAGCAATTGGTTTATTAGGATTTATTGTATGAGCTCACCATATATTTACTGTTGGAATAGATGTAGATACGCGAGCTTATTTTACTTCTGCTACTATAATTATTGCCGTACCTACAGGTATTAAAATTTTTAGATGATTAGCTACTTTACATGGTACACAATTAAATTATTCACCTTCATTAATTTGAGCTTTAGGTTTTGTATTCTTATTCACTATAGGAGGATTAACAGGAGTTATTCTAGCTAATTCTTCAATTGATATTGTTTTACATGATACATATTATGTTGTAGCTCATTTTCATTATGTATTATCAATAGGTGCTGTATTTGCAATTATAGCAGGCTTTGTACATTGATTTCCTTTATTTACTGGTTTAACTATAAACTCTAAACCTTTAAAAACACAATTTTTAATTATATTTATTGGAGTAAATATAACATTTTTCCCACAACATTTTTTAGGTTTAAGAAGAATACCTCGACGTTATTCAGCTTATCCAGATGCATATACAACTTGAAATATTATTTCATCTATTGGATCAATAATTTCTTTAATTAGAATTTTTTTATTTTTATATATTATTTGAGATAGCTTCGTAACAATCCGTAAATCAATTTTAACTCTTAGAATAAATTCTTCTACTGAATGAATACAACAAATACCTCCTGCAGAACATAGATATGATGA
>E35 [organism=Dichotomius satanas] [Specimen_voucher=E35] [location=mitochondrion] [molecule=dna] [gene=cytochrome oxidase subunit 1; COI barcode region] [sex= female]
CATTTGGAATAATTTCTCATATTATTAGTCAAGAAAGAAGAAAAAAAGAAACCTTTGGTACATTAGGAATAATTTATGCTATAATAGCAATTGGATTATTAGGTTTTATTGTATGAGCACATCATATATTTACTGTAGGTATAGATGTTGATACACGAGCTTATTTTACATCAGCTACAATAATTATTGCTGTTCCAACAGGAATTAAAATTTTCAGATGACTTGCAACTTTACATGGTACACAATTAAATTATTCTCCCTCATTAATCTGATCAATAGGATTTGTATTCCTATTTACTGTTCGAGGATTAACTGGAGTAATTTTAGCCAATTCTTCAATTGATATTGTTTTCCATGATACTTATTATGTCGTAGCACACTTTCATTATGTTCTTTCAATACGAGCTGTATTTGCTATTATAGCAGGATTTATTCATTGATTCCCCCTATTCACAGGATTAATTATAAATGCTAAATTATTAAAAATTCAATTTTTAATTACATTTGTTGGTGTAAATCTAACATTCTTCCCACAACATTTCTTAGGTTTACGAAGAATACCACGTCGTTACTCTGATTACCCTGATGCTTATATAACATGACATGTTATTTCATCAATTGGATCAATAATTTCTTTAATTAGTATTTTCTTCTTTTTATTTATTATTTGAGATAGATTCATTTCTATACGAAAATCTATACGAACTTTAAGAATAAATACATCTATTGAATGAATAC
>E37 [organism=Dichotomius satanas] [Specimen_voucher=E37] [location=mitochondrion] [molecule=dna] [gene=cytochrome oxidase subunit 1; COI barcode region] [sex= male]
CATTTGGAATAATTTCTCATATTATTAGTCAAGAAAGAAGAAAAAAAGAAACCTTTGGTACATTAGGAATAATTTATGCTATAATAGCAATTGGATTATTAGGTTTTATTGTATGAGCACATCATATATTTACTGTAGGTATAGATGTTGATACACGAGCTTATTTTACATCAGCTACAATAATTATTGCTGTTCCAACAGGAATTAAAATTTTCAGATGACTTGCAACTTTACATGGTACACAATTAAATTATTCTCCCTCATTAATCTGATCAATAGGATTTGTATTCCTATTTACTGTTCGAGGATTAACTGGAGTAATTTTAGCCAATTCTTCAATTGATATTGTTTTCCATGATACTTATTATGTCGTAGCACACTTTCATTATGTTCTTTCAATACGAGCTGTATTTGCTATTATAGCAGGATTTATTCATTGATTCCCCCTATTCACAGGATTAATTATAAATGCTAAATTATTAAAAATTCAATTTTTAATTACATTTGTTGGTGTAAATCTAACATTCTTCCCACAACATTTCTTAGGTTTACGAAGAATACCACGTCGTTACTCTGATTACCCTGATGCTTATATAACATGACATGTTATTTCATCAATTGGATCAATAATTTCTTTAATTAGTATTTTCTTCTTTTTATTTATTATTTGAGATAGATTCATTTCTATACGAAAATCTATACGAACTTTAAGAATAAATACATCTATTGAATGAATAC
>E218 [organism=Dichotomius satanas] [Specimen_voucher=E218] [location=mitochondrion] [molecule=dna] [gene=cytochrome oxidase subunit 1; COI barcode region] [sex= male]
CATTTGGGATAATTTCTCATATTATTAGTCAAGAAAGAAGAAAAAAAGAAACCTTTGGTACATTAGGAATAATTTATGCCATAATAGCAATTGGATTATTAGGTTTTATTGTATGAGCACATCATATATTTACTGTAGGTATAGATGTTGATACACGAGCTTATTTTACATCAGCAACAATAATTATTGCTGTTCCAACAGGAATTAAAATTTTTAGATGATTAGCAACTTTACATGGTACACAATTAAATTATTCTCCCTCATTAATCTGATCAATAGGATTTGTATTCTTATTTACTGTTCGAGGATTAACTGGAGTAATTTTAGCTAATTCTTCAATTGATATTGTTTTCCACGATACTTATTATGTCGTAGCACATTTTCATTACGTCCTTTCAATACGGGCTGTATTTGCTATTATAGCAGGATTTATTCATTGATTTCCACTATTCACAGGATTAATTATAAATGCTAAATTATTAAAAATTCAATTTCTAATTACATTTGTTGGTGTAAATCTAACATTTTTCCCACAACATTTCTTAGGTTTACGAAGAATACCACGTCGTTACTCTGATTATCCTGATGCTTATATAACATGACATGTTGTTTCATCAATTGGATCAATAATTTCTTTAATTAGTATTTTCTTCTTTTTATTTATTATTTGAGACAGATTTATTTCTATACGAAAATCTATACGAACTTTAAGAATAAATACATCAATTGAATGAATAC
>E217 [organism=Dichotomius satanas] [Specimen_voucher=E217] [location=mitochondrion] [molecule=dna] [gene=cytochrome oxidase subunit 1; COI barcode region] [sex= male]
CATTTGGGATAATTTCTCATATTATTAGTCAAGAAAGAAGAAAAAAAGAAACCTTTGGTACATTAGGAATAATTTATGCCATAATAGCAATTGGATTATTAGGTTTTATTGTATGAGCACATCATATATTTACTGTAGGTATAGATGTTGATACACGAGCTTATTTTACATCAGCAACAATAATTATTGCTGTTCCAACAGGAATTAAAATTTTTAGATGATTAGCAACTTTACATGGTACACAATTAAATTATTCTCCCTCATTAATCTGATCAATAGGATTTGTATTCTTATTTACTGTTCGAGGATTAACTGGAGTAATTTTAGCTAATTCTTCAATTGATATTGTTTTCCATGATACTTATTATGTCGTAGCACATTTTCATTACGTCCTTTCAATACGGGCTGTATTTGCTATTATAGCAGGATTTATTCATTGATTTCCACTATTCACAGGATTAATTATAAATGCTAAATTATTAAAAATTCAATTTCTAATTACATTTGTTGGTGTAAATCTAACATTTTTCCCACAACATTTCTTAGGTTTACGAAGAATACCACGTCGTTACTCTGATTATCCTGATGCTTATATAACATGACATGTTGTTTCATCAATTGGATCAATAATTTCTTTAATTAGTATTTTCTTCTTTTTATTTATTATTTGAGACAGATTTATTTCTATACGAAAATCTATACGAACTTTAAGAATAAATACATCAATTGAATGAATAC
>E32 [organism=Dichotomius satanas] [Specimen_voucher=E32] [location=mitochondrion] [molecule=dna] [gene=cytochrome oxidase subunit 1; COI barcode region] [sex= female]
CATTTGGAATAATTTCTCATATTATTAGTCAAGAAAGAAGAAAAAAAGAAACCTTTGGTACATTAGGAATAATTTATGCTATAATAGCAATTGGATTATTAGGTTTTATTGTATGAGCACATCATATATTTACTGTAGGTATAGATGTTGATACACGAGCTTATTTTACATCAGCTACAATAATTATTGCTGTTCCAACAGGAATTAAAATTTTCAGATGACTTGCAACTTTACATGGTACACAATTAAATTATTCTCCCTCATTAATCTGATCAATAGGATTTGTATTCCTATTTACTGTTCGAGGATTAACTGGAGTAATTTTAGCCAATTCTTCAATTGATATTGTTTTCCATGATACTTATTATGTCGTAGCACACTTTCATTATGTTCTTTCAATACGAGCTGTATTTGCTATTATAGCAGGATTTATTCATTGATTCCCCCTATTCACAGGATTAATTATAAATGCTAAATTATTAAAAATTCAATTTTTAATTACATTTGTTGGTGTAAATCTAACATTCTTCCCACAACATTTCTTAGGTTTACGAAGAATACCACGTCGTTACTCTGATTACCCTGATGCTTATATAACATGACATGTTATTTCATCAATTGGATCAATAATTTCTTTAATTAGTATTTTCTTCTTTTTATTTATTATTTGAGATAGATTCATTTCTATACGAAAATCTATACGAACTTTAAGAATAAATACATCTATTGAATGAATAC
>E33 [organism=Dichotomius satanas] [Specimen_voucher=E33] [location=mitochondrion] [molecule=dna] [gene=cytochrome oxidase subunit 1; COI barcode region] [sex= female]
CATTTGGAATAATTTCTCATATTATTAGTCAAGAAAGAAGAAAAAAAGAAACCTTTGGTACATTAGGAATAATTTATGCTATAATAGCAATTGGATTATTAGGTTTTATTGTATGAGCACATCATATATTTACTGTAGGTATAGATGTTGATACACGAGCTTATTTTACATCAGCTACAATAATTATTGCTGTTCCAACAGGAATTAAAATTTTCAGATGACTTGCAACTTTACATGGTACACAATTAAATTATTCTCCCTCATTAATCTGATCAATAGGATTTGTATTCCTATTTACTGTTCGAGGATTAACTGGAGTAATTTTAGCCAATTCTTCAATTGATATTGTTTTCCATGATACTTATTATGTCGTAGCACACTTTCATTATGTTCTTTCAATACGAGCTGTATTTGCTATTATAGCAGGATTTATTCATTGATTCCCCCTATTCACAGGATTAATTATAAATGCTAAATTATTAAAAATTCAATTTTTAATTACATTTGTTGGTGTAAATCTAACATTCTTCCCACAACATTTCTTAGGTTTACGAAGAATACCACGTCGTTACTCTGATTACCCTGATGCTTATATAACATGACATGTTATTTCATCAATTGGATCAATAATTTCTTTAATTAGTATTTTCTTCTTTTTATTTATTATTTGAGATAGATTCATTTCTATACGAAAATCTATACGAACTTTAAGAATAAATACATCTATTGAATGAATAC
>E62 [organism=Dichotomius satanas] [Specimen_voucher=E62] [location=mitochondrion] [molecule=dna] [gene=cytochrome oxidase subunit 1; COI barcode region] [sex= female]
CATTTGGGATAATTTCTCATATTATTAGTCAAGAAAGAAGAAAAAAAGAAACCTTTGGTACATTAGGAATAATTTATGCTATAATAGCAATTGGATTATTAGGTTTTATTGTATGAGCGCATCATATATTTACTGTAGGTATAGATGTTGATACACGAGCTTATTTTACATCAGCTACAATAATTATTGCTGTTCCAACAGGAATTAAAATTTTTAGATGATTAGCAACTTTACATGGTACACAATTAAATTATTCTCCCTCATTAATCTGATCAATAGGATTTGTATTCTTATTTACTGTTCGAGGATTAACCGGAGTAATTTTAGCTAATTCTTCAATTGATATTGTTTTCCATGATACTTATTATGTTGTAGCACATTTTCATTATGTACTTTCAATACGAGCTGTATTTGCTATTATAGCAGGATTTATTCATTGATTTCCACTATTCACAGGATTAATTATAAATGCTAAATTATTAAAAATTCAATTTCTAATTACATTTATTGGTGTAAATCTAACATTTTTTCCACAACATTTCTTAGGTTTACGAAGAATACCACGTCGTTACTCTGATTATCCTGATGCTTATATAACATGACATGTTGTTTCATCAATTGGATCAATAATTTCTTTAATTAGTATTTTCTTCTTTTTATTTATTATTTGAGATAGATTTATTTCTATACGAAAATCTATACGAACTTTAAGAATAAATACATCTATTGAATGAATAC
>E229 [organism=Dichotomius satanas] [Specimen_voucher=E229] [location=mitochondrion] [molecule=dna] [gene=cytochrome oxidase subunit 1; COI barcode region] [sex= female]
CATTTGGAATAATTTCTCATATTATTAGTCAAGAAAGAAGAAAAAAAGAAACCTTTGGTACATTAGGAATAATTTATGCCATAATAGCAATTGGATTATTAGGTTTTATTGTATGAGCACATCATATATTTACTGTAGGTATAGATGTTGATACACGAGCTTATTTTACATCAGCAACAATAATTATTGCTGTTCCAACAGGAATTAAAATTTTTAGATGATTAGCAACTTTACATGGTACACAATTAAATTATTCTCCCTCATTAATCTGATCAATAGGATTTGTATTCTTATTTACTGTTCGAGGATTAACTGGAGTAATTTTAGCTAATTCTTCAATTGATATTGTTTTCCACGATACTTATTATGTCGTAGCACATTTTCATTACGTCCTTTCAATACGGGCTGTATTTGCTATTATAGCAGGATTTATTCATTGATTTCCACTATTCACAGGATTAATTATAAATGCTAAATTATTAAAAATTCAATTTCTAATTACATTTGTTGGTGTAAATCTAACATTTTTCCCACAACATTTCTTAGGTTTACGAAGAATACCACGTCGTTACTCTGATTATCCTGATGCTTATATAACATGACATGTTGTTTCATCAATTGGATCAATAATTTCTTTAATTAGTATTTTCTTCTTTTTATTTATTATTTGAGACAGATTTATTTCTATACGAAAATCTATACGAACTTTAAGAATAAATACATCAATTGAATGAATAC
>E235 [organism=Dichotomius satanas] [Specimen_voucher=E235] [location=mitochondrion] [molecule=dna] [gene=cytochrome oxidase subunit 1; COI barcode region] [sex= female]
CATTTGGAATAATTTCTCATATTATTAGTCAAGAAAGAAGAAAAAAAGAAACCTTTGGTACATTAGGAATAATTTATGCTATAATAGCAATTGGATTATTAGGTTTTATTGTATGAGCACATCATATATTTACTGTAGGTATAGATGTTGATACACGAGCTTATTTTACATCAGCTACAATAATTATTGCTGTTCCAACAGGAATTAAAATTTTCAGATGACTTGCAACTTTACATGGTACACAATTAAATTATTCTCCCTCATTAATCTGATCAATAGGATTTGTATTCCTATTTACTGTTCGAGGATTAACTGGAGTAATTTTAGCCAATTCTTCAATTGATATTGTTTTCCATGATACTTATTATGTCGTAGCACACTTTCATTATGTTCTTTCAATACGAGCTGTATTTGCTATTATAGCAGGATTTATTCATTGATTCCCCCTATTCACAGGATTAATTATAAATGCTAAATTATTAAAAATTCAATTTTTAATTACATTTGTTGGTGTAAATCTAACATTCTTCCCACAACATTTCTTAGGTTTACGAAGAATACCACGTCGTTACTCTGATTACCCTGATGCTTATATAACATGACATGTTATTTCATCAATTGGATCAATAATTTCTTTAATTAGTATTTTCTTCTTTTTATTTATTATTTGAGATAGATTCATTTCTATACGAAAATCTATACGAACTTTAAGAATAAATACATCTATTGAATGAATAC
>E236 [organism=Dichotomius satanas] [Specimen_voucher=E236] [location=mitochondrion] [molecule=dna] [gene=cytochrome oxidase subunit 1; COI barcode region] [sex= female]
CATTTGGAATAATTTCTCATATTATTAGTCAAGAAAGAAGAAAAAAAGAAACCTTTGGTACATTAGGAATAATTTATGCTATAATAGCAATTGGATTATTAGGTTTTATTGTATGAGCACATCATATATTTACTGTAGGTATAGATGTTGATACACGAGCTTATTTTACATCAGCTACAATAATTATTGCTGTTCCAACAGGAATTAAAATTTTCAGATGACTTGCAACTTTACATGGTACACAATTAAATTATTCTCCCTCATTAATCTGATCAATAGGATTTGTATTCCTATTTACTGTTCGAGGATTAACTGGAGTAATTTTAGCCAATTCTTCAATTGATATTGTTTTCCATGATACTTATTATGTCGTAGCACACTTTCATTATGTTCTTTCAATACGAGCTGTATTTGCTATTATAGCAGGATTTATTCATTGATTCCCCCTATTCACAGGATTAATTATAAATGCTAAATTATTAAAAATTCAATTTTTAATTACATTTGTTGGTGTAAATCTAACATTCTTCCCACAACATTTCTTAGGTTTACGAAGAATACCACGTCGTTACTCTGATTACCCTGATGCTTATATAACATGACATGTTATTTCATCAATTGGATCAATAATTTCTTTAATTAGTATTTTCTTCTTTTTATTTATTATTTGAGATAGATTCATTTCTATACGAAAATCTATACGAACTTTAAGAATAAATACATCTATTGAATGAATAC
>E241 [organism=Dichotomius satanas] [Specimen_voucher=E241] [location=mitochondrion] [molecule=dna] [gene=cytochrome oxidase subunit 1; COI barcode region] [sex= female]
CATTTGGAATAATTTCTCATATTATTAGTCAAGAAAGAAGAAAAAAAGAAACCTTTGGTACATTAGGAATAATTTATGCTATAATAGCAATTGGATTATTAGGTTTTATTGTATGAGCGCATCATATATTTACTGTAGGTATAGATGTTGATACACGAGCTTATTTTACATCAGCTACAATAATTATTGCTGTTCCAACAGGAATTAAAATTTTTAGATGATTAGCAACTTTACATGGTACACAATTAAATTATTCTCCCTCATTAATCTGATCAATAGGATTTGTATTCTTATTTACTGTTCGAGGATTAACCGGTGTAATTTTAGCTAATTCTTCAATTGATATTGTTTTCCATGATACTTATTATGTTGTAGCACATTTTCATTATGTACTTTCAATACGAGCTGTATTTGCTATTATAGCAGGATTTATTCATTGATTTCCACTATTCACAGGATTAATTATAAATGCTAAATTATTAAAAATTCAATTTCTAATTACATTTATTGGTGTAAATCTAACATTTTTTCCACAACATTTCTTAGGTTTACGAAGAATACCACGTCGTTACTCTGATTATCCTGATGCTTATATAACATGACATGTTGTTTCATCAATTGGATCAATAATTTCTTTAATTAGTATTTTCTTCTTTTTATTTATTATTTGAGATAGATTTATTTCTATACGAAAATCTATACGAACTTTAAGAATAAATACATCTATTGAATGAATAC
>E314 [organism=Dichotomius satanas] [Specimen_voucher=E314] [location=mitochondrion] [molecule=dna] [gene=cytochrome oxidase subunit 1; COI barcode region] [sex= female]
CATTTGGAATAATTTCCCATATTATTAGTCAAGAAAGAAGAAAAAAAGAAACCTTTGGTACATTAGGAATAATTTATGCTATAATAGCAATTGGATTATTAGGTTTTATTGTATGAGCACATCATATATTTACTGTAGGTATAGATGTTGATACACGAGCTTATTTTACATCAGCTACTATAATTATTGCTGTTCCCACAGGAATCAAAATTTTCAGATGATTAGCAACTTTACACGGTACACAATTAAATTATTCACCTTCACTAATCTGATCTATAGGATTTGTATTTTTATTCACAGTTCGGGGATTAACTGGAGTAATTTTAGCTAATTCTTCAATTGATATTGTTCTCCACGATACTTACTACGTAGTAGCACATTTTCATTATGTTCTTTCAATACGAGCTGTATTTGCCATTATAGCAGGATTCATTCATTGATTCCCATTATTCACAGGATTAGTTATAAATGCCAAATTATTAAAAATTCAATTTTTAATTACATTTATTGGTGTAAATTTAACATTTTTTCCACAACATTTCTTAGGCTTACGAAGAATACCACGTCGTTATTCTGATTACCCAGATGCTTATATAACATGACATGTGATTTCATCAATTGGATCAATAATTTCTTTAATTAGAATTTTTTTCTTTTTATTTATTATTTGAGATAGATTTATTTCTATACGAAAATCTATACGAACTTTAAGAATAAATACATCTATTGAATGAATAC
>E319 [organism=Dichotomius satanas] [Specimen_voucher=E319] [location=mitochondrion] [molecule=dna] [gene=cytochrome oxidase subunit 1; COI barcode region] [sex= female]
CATTTGGAATAATTTCTCATATTATTAGTCAAGAAAGAAGAAAAAAAGAAACCTTTGGTACATTAGGAATAATTTATGCTATAATAGCAATTGGATTATTAGGTTTTATTGTATGAGCACATCACATATTTACTGTAGGTATAGATGTTGATACACGAGCTTATTTTACATCAGCTACAATAATTATTGCTGTTCCAACAGGAATTAAAATTTTCAGATGACTAGCAACTTTACATGGTACACAATTAAATTATTCTCCTTCACTAATCTGATCAATAGGATTTGTATTTCTATTTACTGTTCGAGGATTGACTGGTGTAATTTTAGCTAATTCATCAATTGATATTGTTTTCCATGATACTTACTATGTCGTAGCACACTTTCATTATGTTCTTTCAATACGGGCCGTATTTGCTATTATAGCAGGATTTATTCATTGATTCCCATTATTCACAGGATTAATTATAAATGCTAAATTATTAAAAATTCAATTTCTAATTACATTTGTTGGTGTAAATCTAACATTCTTCCCACAACATTTTTTAGGTTTACGAAGAATACCACGTCGTTACTCTGATTATCCTGATGCTTATATAACATGACATGTTATTTCATCAATTGGATCAATAATTTCTTTAATTAGTATTTTCTTCTTTTTATTTATTATTTGAGATAGATTTATTTCTATACGAAAATCTATACGAACTTTAAGAATAAATACATCTATTGAATGAATAC
>E230 [organism=Dichotomius satanas] [Specimen_voucher=E230] [location=mitochondrion] [molecule=dna] [gene=cytochrome oxidase subunit 1; COI barcode region] [sex= male]
CATTTGGAATAATTTCTCATATTATTAGTCAAGAAAGAAGAAAAAAAGAAACCTTTGGTACATTAGGAATAATTTATGCCATAATAGCAATTGGATTATTAGGTTTTATTGTATGAGCACATCATATATTTACTGTAGGTATAGATGTTGATACACGAGCTTATTTTACATCAGCAACAATAATTATTGCTGTTCCAACAGGAATTAAAATTTTTAGATGATTAGCAACTTTACATGGTACACAATTAAATTATTCTCCCTCATTAATCTGATCAATAGGATTTGTATTCTTATTTACTGTTCGAGGATTAACTGGAGTAATTTTAGCTAATTCTTCAATTGATATTGTTTTCCACGATACTTATTATGTCGTAGCACATTTTCATTACGTCCTTTCAATACGGGCTGTATTTGCTATTATAGCAGGATTTATTCATTGATTTCCACTATTCACAGGATTAATTATAAATGCTAAATTATTAAAAATTCAATTTCTAATTACATTTGTTGGTGTAAATCTAACATTTTTTCCACAACATTTCTTAGGTTTACGAAGAATACCACGTCGTTACTCTGATTATCCTGATGCTTATATAACATGACATGTTGTTTCATCAATTGGATCAATAATTTCTTTAATTAGTATTTTCTTCTTTTTATTTATTATTTGAGACAGATTTATTTCTATACGAAAATCTATACGAACTTTAAGAATAAATACATCAATTGAATGAATAC
>E323 [organism=Dichotomius satanas] [Specimen_voucher=E323satOcF] [location=mitochondrion] [molecule=dna] [gene=cytochrome oxidase subunit 1; COI barcode region] [sex= female]
CATTTGGAATAATTTCTCATATTATTAGTCAAGAAAGAAGAAAAAAAGAAACCTTTGGTACATTAGGAATAATTTATGCTATAATAGCAATTGGATTATTAGGTTTTATTGTATGAGCACATCATATATTTACTGTAGGTATAGATGTTGATACACGAGCTTATTCTACGTCAGCTACAATAATTATTGCTGTTCCAACAGGAATTAAAATTTTTAGATGACTAGCAACTTTACATGGTACACAATTAAATTATTCTCCCTCATTAATTTGATCAATAGGATTTGTATTTCTATTTACTGTTCGAGGATTAACTGGAGTAATTTTAGCTAATTCTTCAATTGATATTGTTTTCCATGATACTTATTATGTAGTAGCACATTTTCATTATGTTCTTTCAATACGGGCTGTATTTGCTATTATAGCAGGATTTATTCACTGATTTCCATTATTCACAGGATTAATTATAAATGCTAAATTATTAAAAATTCAATTTCTAATTACATTTGTTGGTGTAAATTTAACATTTTTTCCACAACATTTTTTAGGTTTACGAAGAATACCACGTCGTTACTCTGATTACCCTGATGCTTATATAACATGACATGTTATTTCATCAATTGGATCAATAATTTCTTTAATTAGTATTTTCTTCTTTTTATTTATTATTTGAGATAGATTTATTTCTATACGAAAATCTATACGAACTTTAAGAATAAATACC
>E70 [organism=Dichotomius satanas] [Specimen_voucher=E70] [location=mitochondrion] [molecule=dna] [gene=cytochrome oxidase subunit 1; COI barcode region] [sex= male]
ATATTATTAGTCAAGAAAGAAGAAAAAAAGAAACCTTTGGTACATTAGGAATAATTTATGCTATAATAGCAATTGGATTATTAGGTTTTATTGTATGAGCACATCATATATTTACTGTAGGTATAGATGTTGATACACGAGCTTATTTTACATCAGCTACAATAATTATTGCTGTTCCAACAGGAATTAAAATTTTTAGATGATTAGCAACTTTACATGGTACACAATTAAATTATTCTCCCTCATTAATCTGATCAATAGGATTTGTATTCTTATTTACTGTTCGAGGATTAACCGGTGTAATTTTAGCTAATTCTTCAATTGATATTGTTTTCCATGATACTTATTATGTTGTAGCACATTTTCATTATGTACTTTCAATACGAGCTGTATTTGCTATTATAGCAGGATTTATTCATTGATTTCCACTATTCACAGGATTAATTATAAATGCTAAATTATTAAAAATTCAATTTCTAATTACATTTATTGGTGTAAATTTAACATTTTTTCCACAACATTTCTTAGGTTTACGAAGAATACCACGTCGTTACTCTGATTATCCTGATGCTTATATAACATGACATGTTGTTTCATCAATTGGATCAATAATTTCTTTAATTAGTATTTTCTTCTTTTTATTTATTATTTGAGATAGATTTATTTCTATACGAAAATCTATACGAACTTTAAGAATAAATTCTTCTATTGAATGA
>E227 [organism=Dichotomius satanas] [Specimen_voucher=E227] [location=mitochondrion] [molecule=dna] [gene=cytochrome oxidase subunit 1; COI barcode region] [sex= male]
CATTTGGGATAATTTCTCATATTATTAGTCAAGAAAGAAGAAAAAAAGAAACCTTTGGTACATTAGGAATAATTTATGCCATAATAGCAATTGGATTATTAGGTTTTATTGTATGAGCACATCATATATTTACTGTAGGTATAGATGTTGATACACGAGCTTATTTTACATCAGCAACAATAATTATTGCTGTTCCAACAGGAATTAAAATTTTTAGATGATTAGCAACTTTACATGGTACACAATTAAATTATTCTCCCTCATTAATCTGATCAATAGGATTTGTATTCTTATTTACTGTTCGAGGATTAACTGGAGTAATTTTAGCTAATTCTTCAATTGATATTGTTTTCCACGATACTTATTATGTCGTAGCACATTTTCATTACGTCCTTTCAATACGGGCTGTATTTGCTATTATAGCAGGATTTATTCATTGATTTCCACTATTCACAGGATTAATTATAAATGCTAAATTATTAAAAATTCAATTTCTAATTACATTTGTTGGTGTAAATCTAACATTTTTCCCACAACATTTCTTAGGTTTACGAAGAATACCACGTCGTTACTCTGATTATCCTGATGCTTATATAACATGACATGTTGTTTCATCAATTGGATCAATAATTTCTTTAATTAGTATTTTCTTCTTTTTATTTATTATTTGAGACAGATTTATTTCTATACGAAAATCTATACGAACTTTAAG
>E228 [organism=Dichotomius satanas] [Specimen_voucher=E228] [location=mitochondrion] [molecule=dna] [gene=cytochrome oxidase subunit 1; COI barcode region] [sex= male]
CATTTGGGATAATTTCTCATATTATTAGTCAAGAAAGAAGAAAAAAAGAAACCTTTGGTACATTAGGAATAATTTATGCCATAATAGCAATTGGATTATTAGGTTTTATTGTATGAGCACATCATATATTTACTGTAGGTATAGATGTTGATACACGAGCTTATTTTACATCAGCAACAATAATTATTGCTGTTCCAACAGGAATTAAAATTTTTAGATGATTAGCAACTTTACATGGTACACAATTAAATTATTCTCCCTCATTAATCTGATCAATAGGATTTGTATTCTTATTTACTGTTCGAGGATTAACTGGAGTAATTTTAGCTAATTCTTCAATTGATATTGTTTTCCACGATACTTATTATGTCGTAGCACATTTTCATTACGTCCTTTCAATACGGGCTGTATTTGCTATTATAGCAGGATTTATTCATTGATTTCCACTATTCACAGGATTAATTATAAATGCTAAATTATTAAAAATTCAATTTCTAATTACATTTGTTGGTGTAAATCTAACATTTTTCCCACAACATTTCTTAGGTTTACGAAGAATACCACGTCGTTACTCTGATTATCCTGATGCTTATATAACATGACATGTTGTTTCATCAATTGGATCAATAATTTCTTTAATTAGTATTTTCTTCTTTTTATTTATTATTTGAGACAGATTTATTTCTATACGAAAATCTATACGAACTTTAAGAATAAATACATCAATTGAATGAATAC
>E234 [organism=Dichotomius satanas] [Specimen_voucher=E234] [location=mitochondrion] [molecule=dna] [gene=cytochrome oxidase subunit 1; COI barcode region] [sex= male]
CATTTGGAATAATTTCTCATATTATTAGTCAAGAAAGAAGAAAAAAAGAAACCTTTGGTACATTAGGAATAATTTATGCTATAATAGCAATTGGATTATTAGGTTTTATTGTATGAGCACATCATATATTTACTGTAGGTATAGATGTTGATACACGAGCTTATTTTACATCAGCTACAATAATTATTGCTGTTCCAACAGGAATTAAAATTTTCAGATGACTTGCAACTTTACATGGTACACAATTAAATTATTCTCCCTCATTAATCTGATCAATAGGATTTGTATTCCTATTTACTGTTCGAGGATTAACTGGAGTAATTTTAGCCAATTCTTCAATTGATATTGTTTTCCATGATACTTATTATGTCGTAGCACACTTTCATTATGTTCTTTCAATACGAGCTGTATTTGCTATTATAGCAGGATTTATTCATTGATTCCCCCTATTCACAGGATTAATTATAAATGCTAAATTATTAAAAATTCAATTTTTAATTACATTTGTTGGTGTAAATCTAACATTCTTCCCACAACATTTCTTAGGTTTACGAAGAATACCACGTCGTTACTCTGATTACCCTGATGCTTATATAACATGACATGTTATTTCATCAATTGGATCAATAATTTCTTTAATTAGTATTTTCTTCTTTTTATTTATTATTTGAGATAGATTCATTTCTATACGAAAATCTATACGAACTTTAAGAATAAATACATCTATTGAATGAATAC
>E239 [organism=Dichotomius satanas] [Specimen_voucher=E239] [location=mitochondrion] [molecule=dna] [gene=cytochrome oxidase subunit 1; COI barcode region] [sex= male]
CATTTGGGATAATTTCTCATATTATTAGTCAAGAAAGAAGAAAAAAAGAAACCTTTGGTACATTAGGAATAATTTATGCTATAATAGCAATTGGATTATTAGGTTTTATTGTATGAGCGCATCATATATTTACTGTAGGTATAGATGTTGATACACGAGCTTATTTTACATCAGCTACAATAATTATTGCTGTTCCAACAGGAATTAAAATTTTTAGATGATTAGCAACTTTACATGGTACACAATTAAATTATTCTCCCTCATTAATCTGATCAATAGGATTTGTATTCTTATTTACTGTTCGAGGATTAACCGGTGTAATTTTAGCTAATTCTTCAATTGATATTGTTTTCCATGATACTTATTATGTTGTAGCACATTTTCATTATGTACTTTCAATACGAGCTGTATTTGCTATTATAGCAGGATTTATTCATTGATTTCCACTATTCACAGGATTAATTATAAATGCTAAATTATTAAAAATTCAATTTCTAATTACATTTATTGGTGTAAATCTAACATTTTTTCCACAACATTTCTTAGGTTTACGAAGAATACCACGTCGTTACTCTGATTATCCTGATGCTTATATAACATGACATGTTGTTTCATCAATTGGATCAATAATTTCTTTAATTAGTATTTTCTTCTTTTTATTTATTATTTGAGATAGATTTATTTCTATACGAAAATCTATACGAACTTTAAGAATAAATACATCTATTGAATGAATAC
>E240 [organism=Dichotomius satanas] [Specimen_voucher=E240] [location=mitochondrion] [molecule=dna] [gene=cytochrome oxidase subunit 1; COI barcode region] [sex= male]
CATTTGGGATAATTTCTCATATTATTAGTCAAGAAAGAAGAAAAAAAGAAACCTTTGGTACATTAGGAATAATTTATGCTATAATAGCAATTGGATTATTAGGTTTTATTGTATGAGCGCATCATATATTTACTGTAGGTATAGATGTTGATACACGAGCTTATTTTACATCAGCTACAATAATTATTGCTGTTCCAACAGGAATTAAAATTTTTAGATGATTAGCAACTTTACATGGTACACAATTAAATTATTCTCCCTCATTAATCTGATCAATAGGATTTGTATTCTTATTTACTGTTCGAGGATTAACCGGTGTAATTTTAGCTAATTCTTCAATTGATATTGTTTTCCATGATACTTATTATGTTGTAGCACATTTTCATTATGTACTTTCAATACGAGCTGTATTTGCTATTATAGCAGGATTTATTCATTGATTTCCACTATTCACAGGATTAATTATAAATGCTAAATTATTAAAAATTCAATTTCTAATTACATTTATTGGTGTAAATCTAACATTTTTTCCACAACATTTCTTAGGTTTACGAAGAATACCACGTCGTTACTCTGATTATCCTGATGCTTATATAACATGACATGTTGTTTCATCAATTGGATCAATAATTTCTTTAATTAGTATTTTCTTCTTTTTATTTATTATTTGAGATAGATTTATTTCTATACGAAAATCTATACGAACTTTAAGAATAAATACATCTATTGAATGAATAC
>E245 [organism=Dichotomius satanas] [Specimen_voucher=E245] [location=mitochondrion] [molecule=dna] [gene=cytochrome oxidase subunit 1; COI barcode region] [sex= male]
CATTTGGAATAATTTCTCATATTATTAGTCAAGAAAGAAGAAAAAAAGAAACCTTTGGTACATTAGGAATAATCTATGCTATAATAGCAATTGGATTACTAGGTTTTATTGTATGAGCACACCACATATTTACTGTAGGTATAGATGTTGATACACGAGCCTATTTTACATCAGCTACAATAATTATTGCTGTTCCAACAGGAATTAAAATTTTTAGATGATTAGCAACTTTACATGGTACACAATTAAACTATTCTCCTTCATTAATTTGATCTATAGGATTTGTATTCTTATTTACTGTCCGTGGATTAACTGGTGTAATTTTAGCTAATTCTTCAATTGATATTGTTTTCCATGATACTTATTATGTCGTAGCACACTTTCACTATGTCCTTTCAATACGAGCTGTATTTGCTATTATAGCAGGATTTATTCATTGATTCCCATTATTCACAGGATTAATTATAAATGCTAAGTTATTAAAAATTCAATTTTTAATTACATTTATTGGTGTAAATCTAACATTTTTCCCACAACATTTCTTAGGCTTACGAAGAATACCACGTCGTTACTCTGATTACCCTGATGCTTATATAACATGACATGTTGTTTCATCAATTGGATCAATAATTTCTTTAATTAGTATTTTCTTCTTCTTATTTATTATTTGAGATAGATTCATTTCTATACGAAAATCTATACGAACCTTAAGAATAAATACATCTATTGAATGAATAC
>E247 [organism=Dichotomius satanas] [Specimen_voucher=E247] [location=mitochondrion] [molecule=dna] [gene=cytochrome oxidase subunit 1; COI barcode region] [sex= male]
CATTTGGAATAATTTCTCATATTATTAGTCAAGAAAGAAGAAAAAAAGAAACCTTTGGTACATTAGGAATAATCTATGCTATAATAGCAATTGGATTACTAGGTTTTATTGTATGAGCACACCACATATTTACTGTAGGTATAGATGTTGATACACGAGCCTATTTTACATCAGCTACAATAATTATTGCTGTTCCAACAGGAATTAAAATTTTTAGATGATTAGCAACTTTACATGGTACACAATTAAACTATTCTCCTTCATTAATTTGATCTATAGGATTTGTATTCTTATTTACTGTCCGTGGATTAACTGGTGTAATTTTAGCTAATTCTTCAATTGATATTGTTTTCCATGATACTTATTATGTCGTAGCACACTTTCACTATGTCCTTTCAATACGAGCTGTATTTGCTATTATAGCAGGATTTATTCATTGATTCCCATTATTCACAGGATTAATTATAAATGCTAAGTTATTAAAAATTCAATTTTTAATTACATTTATTGGTGTAAATCTAACATTTTTCCCACAACATTTCTTAGGCTTACGAAGAATACCACGTCGTTACTCTGATTACCCTGATGCTTATATAACATGACATGTTGTTTCATCAATTGGATCAATAATTTCTTTAATTAGTATTTTCTTCTTCTTATTTATTATTTGAGATAGATTCATTTCTATACGAAAATCTATACGAACCTTAAGAATAAATACATCTATTGAATGAATAC
>E252 [organism=Dichotomius satanas] [Specimen_voucher=E252] [location=mitochondrion] [molecule=dna] [gene=cytochrome oxidase subunit 1; COI barcode region] [sex= male]
CATTTGGAATAATTTCTCATATTATTAGTCAAGAAAGAAGAAAAAAAGAAACCTTTGGTACATTAGGAATAATCTATGCTATAATAGCAATTGGATTACTAGGTTTTATTGTATGAGCACACCACATATTTACTGTAGGTATAGATGTTGATACACGAGCCTATTTTACATCAGCTACAATAATTATTGCTGTTCCAACAGGAATTAAAATTTTTAGATGATTAGCAACTTTACATGGTACACAATTAAACTATTCTCCTTCATTAATTTGATCTATAGGATTTGTATTCTTATTTACTGTCCGTGGATTAACTGGTGTAATTTTAGCTAATTCTTCAATTGATATTGTTTTCCATGATACTTATTATGTCGTAGCACACTTTCACTATGTCCTTTCAATACGGGCTGTATTTGCTATTATAGCAGGATTTATTCATTGATTCCCATTATTCACAGGATTAATTATAAATGCTAAGTTATTAAAAATTCAATTTTTAATTACATTTATTGGTGTAAATCTAACATTTTTCCCACAACATTTCTTAGGCTTACGAAGAATACCACGTCGTTACTCTGATTACCCTGATGCTTATATAACATGACATGTTGTTTCATCAATTGGATCAATAATTTCTTTAATTAGTATTTTCTTCTTCTTATTTATTATTTGAGATAGATTCATTTCTATACGAAAATCTATACGAACCTTAAGAATAAATACATCTATTGAATGAATAC
>E253 [organism=Dichotomius satanas] [Specimen_voucher=E253] [location=mitochondrion] [molecule=dna] [gene=cytochrome oxidase subunit 1; COI barcode region] [sex= male]
CATTTGGAATAATTTCTCATATTATTAGTCAAGAAAGAAGAAAAAAAGAA
ACCTTTGGTACATTAGGAATAATTTATGCTATAATAGCAATTGGATTATT
GGGTTTTATTGTATGAGCACACCACATATTTACTGTAGGTATAGATGTTG
ATACACGAGCCTATTTTACATCAGCTACAATAATTATTGCTGTTCCAACA
GGAATTAAAATTTTTAGATGATTAGCAACTTTACATGGTACACAATTAAA
CTATTCTCCTTCATTAATTTGATCTATAGGATTTGTATTCTTATTTACTG
TTCGAGGATTAACTGGTGTAATTTTAGCTAATTCTTCAATTGATATTGTT
TTCCATGATACTTATTATGTCGTAGCACATTTTCACTATGTCCTTTCAAT
ACGAGCTGTATTTGCTATTATAGCAGGATTTATTCATTGATTCCCATTAT
TCACAGGATTAATTATAAATGCTAAGTTATTAAAAATTCAATTTTTAATT
ACATTTATTGGTGTAAATCTAACATTTTTCCCGCAACATTTCTTAGGCTT
ACGAAGAATACCACGTCGTTATTCTGATTATCCTGATGCTTATATAACAT
GACATGTTGTTTCATCAATTGGATCAATAATTTCTTTAATTAGTATTTTC
CTCTTCTTATTTATTATTTGAGATAGATTCATTTCTATACGAAAATCTAT
ACGAACCTTAAGAATAAATACATCTATTGAATGAATAC
>E254 [organism=Dichotomius satanas] [Specimen_voucher=E254] [location=mitochondrion] [molecule=dna] [gene=cytochrome oxidase subunit 1; COI barcode region] [sex= male]
CATTTGGAATAATTTCTCATATTATTAGTCAAGAAAGAAGAAAAAAAGAA
ACCTTTGGTACATTAGGAATAATCTATGCTATAATAGCAATTGGATTACT
AGGTTTTATTGTATGAGCACACCACATATTTACTGTAGGTATAGATGTTG
ATACACGAGCCTATTTTACATCAGCTACAATAATTATTGCTGTTCCAACA
GGAATTAAAATTTTTAGATGATTAGCAACTTTACATGGTACACAATTAAA
CTATTCTCCTTCATTAATTTGATCTATAGGATTTGTATTCTTATTTACTG
TCCGTGGATTAACTGGTGTAATTTTAGCTAATTCTTCAATTGATATTGTT
TTCCATGATACTTATTATGTCGTAGCACACTTTCACTATGTCCTTTCAAT
ACGGGCTGTATTTGCTATTATAGCAGGATTTATTCATTGATTCCCATTAT
TCACAGGATTAATTATAAATGCTAAGTTATTAAAAATTCAATTTTTAATT
ACATTTATTGGTGTAAATCTAACATTTTTCCCACAACATTTCTTAGGCTT
ACGAAGAATACCACGTCGTTACTCTGATTACCCTGATGCTTATATAACAT
GACATGTTGTTTCATCAATTGGATCAATAATTTCTTTAATTAGTATTTTC
TTCTTCTTATTTATTATTTGAGATAGATTCATTTCTATACGAAAATCTAT
ACGAACCTTAAGAATAAATACATCTATTGAATGAATAC
>E260 [organism=Dichotomius satanas] [Specimen_voucher=E260] [location=mitochondrion] [molecule=dna] [gene=cytochrome oxidase subunit 1; COI barcode region] [sex= male]
TTCTCATATTATTAGTCAAGAAAGAAGAAAAAAAGAAACCTTTGGTACAT
TAGGAATAATCTATGCTATAATAGCAATTGGATTACTAGGTTTTATTGTA
TGAGCACACCACATATTTACTGTAGGTATAGATGTTGATACACGAGCCTA
TTTTACATCAGCTACAATAATTATTGCTGTTCCAACAGGAATTAAAATTT
TTAGATGATTAGCAACTTTACATGGTACACAATTAAACTATTCTCCTTCA
TTAATTTGATCTATAGGATTTGTATTCTTATTTACTGTCCGTGGATTAAC
TGGTGTAATTTTAGCTAATTCTTCAATTGATATTGTTTTCCATGATACTT
ATTATGTCGTAGCACACTTTCACTATGTCCTTTCAATACGGGCTGTATTT
GCTATTATAGCAGGATTTATTCATTGATTCCCATTATTCACAGGATTAAT
TATAAATGCTAAGTTATTAAAAATTCAATTTTTAATTACATTTATTGGTG
TAAATCTAACATTTTTCCCACAACATTTCTTAGGCTTACGAAGAATACCA
CGTCGTTACTCTGATTACCCTGATGCTTATATAACATGACATGTTGTTTC
ATCAATTGGATCAATAATTTCTTTAATTAGTATTTTCTTCTTCTTATTTA
TTATTTGAGATAGATTCATTTCTATACGAAAATCTATACGAACCTTAAGA
ATAAATACATCTATTGAATGAATAC
>E309 [organism=Dichotomius satanas] [Specimen_voucher=E309] [location=mitochondrion] [molecule=dna] [gene=cytochrome oxidase subunit 1; COI barcode region] [sex= male]
ATAATTTCCCATATTATTAGTCAAGAAAGAAGAAAAAAAGAAACCTTTGG
TACATTAGGAATAATTTATGCTATAATAGCAATTGGATTATTAGGTTTTA
TTGTATGAGCACATCATATATTTACTGTAGGTATAGATGTTGATACACGA
GCTTATTTTACATCAGCTACTATAATTATTGCTGTTCCCACAGGAATCAA
AATTTTCAGATGATTAGCAACTTTACATGGTACACAATTAAATTATTCAC
CTTCACTAATCTGATCTATAGGATTTGTATTTTTATTCACAGTTCGGGGA
TTAACTGGAGTAATTTTAGCTAATTCTTCAATTGATATTGTTTTCCACGA
TACTTACTACGTAGTAGCACATTTTCATTATGTTCTTTCAATACGAGCTG
TATTTGCCATTATAGCAGGATTCATTCATTGATTCCCATTATTCACAGGA
TTAGTTATAAATGCCAAATTATTAAAAATTCAATTTTTAATTACATTTGT
TGGTGTAAATTTAACATTTTTTCCACAACATTTTTTAGGCTTACGAAGAA
TACCACGTCGTTATTCTGATTACCCAGATGCTTATATAACATGACATGTG
ATTTCATCAATTGGATCAATAATTTCTTTAATTAGAATTTTTTTCTTTTT
ATTTATTATTTGAGATAGATTTATTTCTATACGAAAATCTATACGAACTT
TAAGAATAAATACATCTATTGAATGAATAC
>E328 [organism=Dichotomius satanas] [Specimen_voucher=E328] [location=mitochondrion] [molecule=dna] [gene=cytochrome oxidase subunit 1; COI barcode region] [sex= male]
CATTTGGAATAATTTCTCATATTATTAGTCAAGAAAGAAGAAAAAAAGAA
ACCTTTGGTACATTAGGAATAATTTATGCTATAATAGCAATTGGATTATT
AGGTTTTATTGTATGAGCACATCATATATTTACTGTAGGTATAGATGTTG
ATACACGAGCTTATTCTACGTCAGCTACAATAATTATTGCTGTTCCAACA
GGAATTAAAATTTTTAGATGACTAGCAACTTTACATGGTACACAATTAAA
TTATTCTCCCTCATTAATTTGATCAATAGGATTTGTATTCCTATTTACTG
TTCGGGGATTAACTGGAGTAATTTTAGCTAATTCTTCAATTGATATTGTT
TTCCATGATACTTATTATGTAGTAGCACATTTTCATTATGTTCTTTCAAT
ACGGGCTGTATTTGCTATTATAGCAGGATTTATTCACTGATTTCCATTAT
TCACAGGATTAATTATAAATGCTAAATTATTAAAAATTCAATTTCTAATT
ACATTTGTTGGTGTAAATTTAACATTTTTTCCACAACATTTTTTAGGTTT
ACGAAGAATACCACGTCGTTACTCTGATTACCCTGATGCTTATATAACAT
GACATGTTATTTCATCAATTGGATCAATAATTTCTTTAATTAGTATTTTC
TTCTTTTTATTTATTATTTGAGATAGATTTATTTCTATACGAAAATCTAT
ACGAACTTTAAGAATAAATACATCTATTGAATGAATAC
>E330 [organism=Dichotomius satanas] [Specimen_voucher=E330] [location=mitochondrion] [molecule=dna] [gene=cytochrome oxidase subunit 1; COI barcode region] [sex= male]
CATTTGGAATAATTTCTCATATTATTAGTCAAGAAAGAAGAAAAAAAGAA
ACCTTTGGTACATTAGGAATAATTTATGCTATAATAGCAATTGGATTATT
AGGTTTTATTGTATGAGCGCATCATATATTTACTGTAGGTATAGATGTTG
ATACACGAGCTTATTCTACGTCAGCTACAATAATTATTGCTGTTCCAACA
GGAATTAAAATTTTTAGATGACTAGCAACTTTACATGGTACACAATTAAA
TTATTCTCCCTCATTAATTTGATCAATAGGATTTGTATTTCTATTTACTG
TTCGAGGATTAACTGGAGTAATTTTAGCTAATTCTTCAATTGATATTGTT
TTCCATGATACTTATTATGTAGTAGCACATTTTCATTATGTTCTTTCAAT
ACGGGCTGTATTTGCTATTATAGCAGGATTTATTCACTGATTTCCATTAT
TCACAGGATTAATTATAAATGCTAAATTATTAAAAATTCAATTTCTAATT
ACATTTGTTGGTGTAAATTTAACATTTTTTCCACAACATTTTTTAGGTTT
ACGAAGAATACCACGTCGTTACTCTGATTACCCTGATGCTTATATAACAT
GACATGTTATTTCATCAATTGGATCAATAATTTCTTTAATTAGTATTTTC
TTCTTTTTATTTATTATTTGAGATAGATTTATTTCTATACGAAAATCTAT
ACGAACTTTAAGAATAAATACATCTATTGAATGAATAC
>E106 [organism=Dichotomius satanas] [Specimen_voucher=E106] [location=mitochondrion] [molecule=dna] [gene=cytochrome oxidase subunit 1; COI barcode region] [sex= female]
TCCCATATTATTAGTCAAGAAAGAAGAAAAAAAGAAACCTTTGGTACATT
AGGAATAATCTATGCTATAATAGCAATTGGATTATTAGGTTTTATTGTAT
GAGCACATCACATATTTACTGTAGGTATAGACGTTGATACACGAGCTTAT
TTTACATCAGCTACTATAATTATTGCTGTTCCAACAGGAATTAAAATTTT
CAGATGATTAGCAACTTTACATGGTACACAATTAAATTATTCTCCTTCAT
TAATCTGATCTATAGGATTTGTATTCTTATTTACAGTTCGAGGGTTAACC
GGAGTAATTTTAGCTAATTCTTCAATTGATATTGTCCTCCACGATACTTA
CTATGTAGTAGCACATTTTCATTATGTACTTTCAATACGAGCTGTATTTG
CCATTATAGCAGGATTCATTCATTGATTTCCATTATTCACAGGATTAGTT
ATAAATGCCAAATTATTAAAAATTCAATTTTTAATTACATTTATTGGTGT
AAATTTAACATTTTTCCCACAACATTTCTTAGGCTTACGAAGAATACCCC
GTCGTTATTCTGATTATCCAGATGCTTATATAACATGACATGTAATTTCA
TCAATTGGATCAATAATTTCTTTAATTAGAATTTTTTTCTTTTTATTTAT
TATTTGAGATAGATTTATTTCTATACGAAAATCTATACGAACTTTAAGAA
TAAATACATCTATTGAATGAATAC
>E221 [organism=Dichotomius satanas] [Specimen_voucher=E221] [location=mitochondrion] [molecule=dna] [gene=cytochrome oxidase subunit 1; COI barcode region] [sex= female]
CAAGAAAGAAGAAAAAAAGAAACCTTTGGTACATTAGGAATAATTTATGC
CATAATAGCAATTGGATTATTAGGTTTTATTGTATGAGCACATCATATAT
TTACTGTAGGTATAGATGTTGATACACGAGCTTATTTTACATCAGCAACA
ATAATTATTGCTGTTCCAACAGGAATTAAAATTTTTAGATGATTAGCAAC
TTTACATGGTACACAATTAAATTATTCTCCCTCATTAATCTGATCAATAG
GATTTGTATTCTTATTTACTGTTCGGGGATTAACTGGAGTAATTTTAGCT
AATTCTTCAATTGATATTGTTTTCCACGATACTTATTATGTCGTAGCACA
TTTTCATTACGTCCTTTCAATACGGGCTGTATTTGCTATTATAGCAGGAT
TTATTCATTGATTTCCACTATTCACAGGATTAATTATAAATGCTAAATTA
TTAAAAATTCAATTTCTAATTACATTTGTTGGTGTAAATCTAACATTTTT
CCCACAACATTTCTTAGGTTTACGAAGAATACCACGTCGTTACTCTGATT
ATCCTGATGCTTATATAACATGACATGTTGTTTCATCAATTGGATCAATA
ATTTCTTTAATTAGTATTTTCTTCTTTTTATTTATTATTTGAGACAGATT
TATTTCTATACGAAAATCTATACGAACTTTAAGAATAAATACATCAATTG
AATGAATAC
>E222 [organism=Dichotomius satanas] [Specimen_voucher=E222] [location=mitochondrion] [molecule=dna] [gene=cytochrome oxidase subunit 1; COI barcode region] [sex= female]
CAAGAAAGAAGAAAAAAAGAAACCTTTGGTACATTAGGAATAATTTATGC
CATAATAGCAATTGGATTATTAGGTTTTATTGTATGAGCACATCATATAT
TTACTGTAGGTATAGATGTTGATACACGAGCTTATTTTACATCAGCAACA
ATAATTATTGCTGTTCCAACAGGAATTAAAATTTTTAGATGATTAGCAAC
TTTACATGGTACACAATTAAATTATTCTCCCTCATTAATCTGATCAATAG
GATTTGTATTCTTATTTACTGTTCGAGGATTAACTGGAGTAATTTTAGCT
AATTCTTCAATTGATATTGTTTTCCACGATACTTATTATGTCGTAGCACA
TTTTCATTACGTCCTTTCAATACGGGCTGTATTTGCTATTATAGCAGGAT
TTATTCATTGATTTCCACTATTCACAGGATTAATTATAAATGCTAAATTA
TTAAAAATTCAATTTCTAATTACATTTGTTGGTGTAAATCTAACATTTTT
CCCACAACATTTCTTAGGTTTACGAAGAATACCACGTCGTTACTCTGATT
ATCCTGATGCTTATATAACATGACATGTTGTTTCATCAATTGGATCAATA
ATTTCTTTAATTAGTATTTTCTTCTTTTTATTTATTATTTGAGACAGATT
TATTTCTATACGAAAATCTATACGAACTTTAAGAATAAATACATCAATTG
AATGAATAC
>E223 [organism=Dichotomius satanas] [Specimen_voucher=E223] [location=mitochondrion] [molecule=dna] [gene=cytochrome oxidase subunit 1; COI barcode region] [sex= female]
CATTTGGAATAATTTCTCATATTATTAGTCAAGAAAGAAGAAAAAAAGAA
ACCTTTGGTACATTAGGAATAATTTATGCCATAATAGCAATTGGATTATT
AGGTTTTATTGTATGAGCACATCATATATTTACTGTAGGTATAGATGTTG
ATACACGAGCTTATTTTACATCAGCAACAATAATTATTGCTGTTCCAACA
GGAATTAAAATTTTTAGATGATTAGCAACTTTACATGGTACACAATTAAA
TTATTCTCCCTCATTAATCTGATCAATAGGATTTGTATTCTTATTTACTG
TTCGAGGATTAACTGGAGTAATTTTAGCTAATTCTTCAATTGATATTGTT
TTCCACGATACTTATTATGTCGTAGCACATTTTCATTACGTCCTTTCAAT
ACGGGCTGTATTTGCTATTATAGCAGGATTTATTCATTGATTTCCACTAT
TCACAGGATTAATTATAAATGCTAAATTATTAAAAATTCAATTTCTAATT
ACATTTGTTGGTGTAAATCTAACATTTTTCCCACAACATTTCTTAGGTTT
ACGAAGAATACCACGTCGTTACTCTGATTATCCTGATGCTTATATAACAT
GACATGTTGTTTCATCAATTGGATCAATAATTTCTTTAATTAGTATTTTC
TTCTTTTTATTTATTATTTGAGACAGATTTATTTCTATACGAAAATCTAT
ACGAACTTTAAGAATAAATACATCAATTGAATGAATAC
>E242 [organism=Dichotomius satanas] [Specimen_voucher=E242] [location=mitochondrion] [molecule=dna] [gene=cytochrome oxidase subunit 1; COI barcode region] [sex= female]
CATTTGGAATAATTTCTCATATTATTAGTCAAGAAAGAAGAAAAAAAGAA
ACCTTTGGTACATTAGGAATAATTTATGCTATAATAGCAATTGGATTATT
GGGTTTTATTGTATGAGCACACCACATATTTACTGTAGGTATAGATGTTG
ATACACGAGCCTACTTTACATCAGCTACAATAATTATTGCTGTTCCAACA
GGAATTAAAATTTTTAGATGATTAGCAACTTTACATGGTACACAATTAAA
CTATTCTCCTTCATTAATTTGATCTATAGGATTTGTATTCTTATTTACTG
TTCGAGGATTAACTGGTGTAATTTTAGCTAATTCTTCAATTGATATTGTT
TTCCATGATACTTATTATGTCGTAGCACATTTTCACTATGTCCTTTCAAT
ACGAGCTGTATTTGCTATTATAGCAGGATTTATTCATTGATTCCCATTAT
TCACAGGATTAATTATAAATGCTAAGTTATTAAAAATTCAATTTTTAATT
ACATTTATTGGTGTAAATCTAACATTTTTCCCGCAACATTTCTTAGGCTT
ACGAAGAATACCACGTCGTTATTCTGATTATCCTGATGCTTATATAACAT
GACATGTTGTTTCATCAATTGGATCAATAATTTCTTTAATTAGTATTTTC
CTCTTCTTATTTATTATTTGAGATAGATTCATTTCTATACGAAAATCTAT
ACGAACCTTAAGAATAAATACATCTATTGAATGAATAC
>E243 [organism=Dichotomius satanas] [Specimen_voucher=E243] [location=mitochondrion] [molecule=dna] [gene=cytochrome oxidase subunit 1; COI barcode region] [sex= female]
CATTTGGAATAATTTCTCATATTATTAGTCAAGAAAGAAGAAAAAAAGAA
ACCTTTGGTACATTAGGAATAATCTATGCTATAATAGCAATTGGATTACT
AGGTTTTATTGTATGAGCACACCACATATTTACTGTAGGTATAGATGTTG
ATACACGAGCCTACTTTACATCAGCTACAATAATTATTGCTGTTCCAACA
GGAATTAAAATTTTTAGATGATTAGCAACTTTACATGGTACACAATTAAA
CTATTCTCCTTCATTAATTTGATCTATAGGATTTGTATTCTTATTTACTG
TCCGTGGATTAACTGGTGTAATTTTAGCTAATTCTTCAATTGATATTGTT
TTCCATGATACTTATTATGTCGTAGCACACTTTCACTATGTCCTTTCAAT
ACGAGCTGTATTTGCTATTATAGCAGGATTTATTCATTGATTCCCATTAT
TCACAGGATTAATTATAAATGCTAAGTTATTAAAAATTCAATTTTTAATT
ACATTTATTGGTGTAAATCTAACATTTTTCCCACAACATTTCTTAGGCTT
ACGAAGAATACCACGTCGTTACTCTGATTACCCTGATGCTTATATAACAT
GACATGTTGTTTCATCAATTGGATCAATAATTTCTTTAATTAGTATTTTC
TTCTTCTTATTTATTATTTGAGATAGATTCATTTCTATACGAAAATCTAT
ACGAACCTTAAGAATAAATACATCTATTGAATGAATAC
>E244 [organism=Dichotomius satanas] [Specimen_voucher=E244] [location=mitochondrion] [molecule=dna] [gene=cytochrome oxidase subunit 1; COI barcode region] [sex= female]
CATTTGGAATAATTTCTCATATTATTAGTCAAGAAAGAAGAAAAAAAGAA
ACCTTTGGTACATTAGGAATAATCTATGCTATAATAGCAATTGGATTACT
AGGTTTTATTGTATGAGCACACCACATATTTACTGTAGGTATAGATGTTG
ATACACGAGCCTACTTTACATCAGCTACAATAATTATTGCTGTTCCAACA
GGAATTAAAATTTTTAGATGATTAGCAACTTTACATGGTACACAATTAAA
CTATTCTCCTTCATTAATTTGATCTATAGGATTTGTATTCTTATTTACTG
TCCGTGGATTAACTGGTGTAATTTTAGCTAATTCTTCAATTGATATTGTT
TTCCATGATACTTATTATGTCGTAGCACACTTTCACTATGTCCTTTCAAT
ACGGGCTGTATTTGCTATTATAGCAGGATTTATTCATTGATTCCCATTAT
TCACAGGATTAATTATAAATGCTAAGTTATTAAAAATTCAATTTTTAATT
ACATTTATTGGTGTAAATCTAACATTTTTCCCACAACATTTCTTAGGCTT
ACGAAGAATACCACGTCGTTACTCTGATTACCCTGATGCTTATATAACAT
GACATGTTGTTTCATCAATTGGATCAATAATTTCTTTAATTAGTATTTTC
TTCTTCTTATTTATTATTTGAGATAGATC
>E255 [organism=Dichotomius satanas] [Specimen_voucher=E255] [location=mitochondrion] [molecule=dna] [gene=cytochrome oxidase subunit 1; COI barcode region] [sex= female]
CAAGAAAGAAGAAAAAAAGAAACCTTTGGTACATTAGGAATAATCTATGC
TATAATAGCAATTGGATTACTAGGTTTTATTGTATGAGCACACCACATAT
TTACTGTAGGTATAGATGTTGATACACGAGCCTACTTTACATCAGCTACA
ATAATTATTGCTGTTCCAACAGGAATTAAAATTTTTAGATGATTAGCAAC
TTTACATGGTACACAATTAAACTATTCTCCTTCATTAATTTGATCTATAG
GATTTGTATTCTTATTTACTGTCCGTGGATTAACTGGTGTAATTTTAGCT
AATTCTTCAATTGATATTGTTTTCCATGATACTTATTATGTCGTAGCACA
CTTTCACTATGTCCTTTCAATACGGGCTGTATTTGCTATTATAGCAGGAT
TTATTCATTGATTCCCATTATTCACAGGATTAATTATAAATGCTAAGTTA
TTAAAAATTCAATTTTTAATTACATTTATTGGTGTAAATCTAACATTTTT
CCCACAACATTTCTTAGGCTTACGAAGAATACCACGTCGTTACTCTGATT
ACCCTGATGCTTATATAACATGACATGTTGTTTCATCAATTGGATCAATA
ATTTCTTTAATTAGTATTTTCTTCTTCTTATTTATTATTTGAGATAGATT
CATTTCTATACGAAAATCTATACGAACCTTAAGAATAAATACATCTATTG
AATGAATAC
>E256 [organism=Dichotomius satanas] [Specimen_voucher=E256] [location=mitochondrion] [molecule=dna] [gene=cytochrome oxidase subunit 1; COI barcode region] [sex= female]
CATTTGGAATAATTTCTCATATTATTAGTCAAGAAAGAAGAAAAAAAGAA
ACCTTTGGTACATTAGGAATAATTTATGCTATAATAGCAATTGGATTATT
GGGTTTTATTGTATGAGCACACCACATATTTACTGTAGGTATAGATGTTG
ATACACGAGCCTACTTTACATCAGCTACAATAATTATTGCTGTTCCAACA
GGAATTAAAATTTTTAGATGATTAGCAACTTTACATGGTACACAATTAAA
CTATTCTCCTTCATTAATTTGATCTATAGGATTTGTATTCTTATTTACTG
TTCGAGGATTAACTGGTGTAATTTTAGCTAATTCTTCAATTGATATTGTT
TTCCATGATACTTATTATGTCGTAGCACATTTTCACTATGTCCTTTCAAT
ACGAGCTGTATTTGCTATTATAGCAGGATTTATTCATTGATTCCCATTAT
TCACAGGATTAATTATAAATGCTAAGTTATTAAAAATTCAATTTTTAATT
ACATTTATTGGTGTAAATCTAACATTTTTCCCGCAACATTTCTTAGGCTT
ACGAAGAATACCACGTCGTTATTCTGATTATCCTGATGCTTATATAACAT
GACATGTTGTTTCATCAATTGGATCAATAATTTCTTTAATTAGTATTTTC
CTCTTCTTATTTATTATTTGAGATAGATTCATTTCTATACGAAAATCTAT
ACGAACCTTAAGAATAAATACATCTATTGAATGAATAC
>E259 [organism=Dichotomius satanas] [Specimen_voucher=E259] [location=mitochondrion] [molecule=dna] [gene=cytochrome oxidase subunit 1; COI barcode region] [sex= female]
CATTTGGAATAATTTCTCATATTATTAGTCAAGAAAGAAGAAAAAAAGAA
ACCTTTGGTACATTAGGAATAATTTATGCTATAATAGCAATTGGATTATT
GGGTTTTATTGTATGAGCACACCACATATTTACTGTAGGTATAGATGTTG
ATACACGAGCCTACTTTACATCAGCTACAATAATTATTGCTGTTCCAACA
GGAATTAAAATTTTTAGATGATTAGCAACTTTACATGGTACACAATTAAA
CTATTCTCCTTCATTAATTTGATCTATAGGATTTGTATTCTTATTTACTG
TTCGAGGATTAACTGGTGTAATTTTAGCTAATTCTTCAATTGATATTGTT
TTCCATGATACTTATTATGTCGTAGCACATTTTCACTATGTCCTTTCAAT
ACGAGCTGTATTTGCTATTATAGCAGGATTTATTCATTGATTCCCATTAT
TCACAGGATTAATTATAAATGCTAAGTTATTAAAAATTCAATTTTTAATT
ACATTTATTGGTGTAAATCTAACATTTTTCCCGCAACATTTCTTAGGCTT
ACGAAGAATACCACGTCGTTATTCTGATTATCCTGATGCTTATATAACAT
GACATGTTGTTTCATCAATTGGATCAATAATTTCTTTAATTAGTATTTTC
CTCTTCTTATTTATTATTTGAGATAGATTCATTTCTATACGAAAATCTAT
ACGAACCTTAAGAATAAATACATCTATTGAATGAATAC
