# Supplementary material for: Taxonomic reassessment of the genus Dichotomius (Coleoptera: Scarabaeinae) through integrative taxonomy
Source: PeerJ. 2019 Aug 5;7:e7332. doi: 10.7717/peerj.7332 (PMC6686840; doi:10.7717/peerj.7332)
Supplement: Supplemental Information 3 [file peerj-07-7332-s013.fas]

>007 [organism=Dichotomius deyrrollei] [Specimen_voucher= 007] [location=nucleus] [molecule=dna] [gene=28S ribosomal RNA]
CCTAAAGGCGCAATGAAAGTAAAGGTCCGCCTCGCGCGGACCGAGGGAGGATGGGCCCGTCCACGGGCGGACCCCGCACTCCCGGGGCGTCTCGTTCTCATCGCGAGAAGAGGCGCACCCAGAGCGTACACGCTGGGACCCGAAAGATGGTGAACTATGCCTGGTCAGGACGAAGTCAGGGGAAACCCTGATGGAGGTCCGTAGCGATTCTGACGTGCAAATCGATCGTCGGAACTGGGTATAGGGGCGAAAGACTAATCGAACCTTCTAGTAGCTGGTTCCCTCCGAAGTTTCCCTCAGGATAGCTGGCGCTCGTCTTTGCGAGTCTCATTCGGTAAAGCGAATGATTAGAGGCATTGGGGTCGAAACGGCCTCAACCTATTCTCAAACTTTAAATGGGTGAGATCTCCGGCTTGCTTGAAGCGTGAAGCCGCGAGAGATCGGATCACAGAGTGCCAAGTGGGCCACTTTTGGTAAGCAGAACTGGCGCTGTGGGATGAACCAAACGCCGAGTTAAAGCGCCCAAATCGACGCTTATGGGATACCATGAAAGGCGTTGGTAACTTAAGACAGCAGGACGGTGGCCATGGAAGTCGGAACCCGCC
>E196 [organism=Dichotomius agenor] [Specimen_voucher= E196] [location=nucleus] [molecule=dna] [gene=28S ribosomal RNA]
AAACACGGACCAAGGAGTCTAGCATGTGCGCGAGTCATTGGGACTCCGTCAAACCTAAAGGCGCAATGAAAGTAAAGGTCCGCCTCGCGCGGACCGAGGGAGGATGGGCCCGTCCACGGGCGGACCCCGCACTCCCGGGGCGTCTCGTTCTCATCGCGAGAAGAGGCGCACCCAGAGCGTACACGCTGGGACCCGAAAGATGGTGAACTATGCCTGGTCAGGACGAAGTCAGGGGAAACCCTGATGGAGGTCCGTAGCGATTCTGACGTGCAAATCGATCGTCGGAACTGGGTATAGGGGCGAAAGACTAATCGAACCTTCTAGTAGCTGGTTCCCTCCGAAGTTTCCCCCAGGATAGCTGGCGCTCGTCTTTGCGAGTCTCATTCGGTAAAGCGAATGATTAGAGGCATTGGGGTCGAAACGGCCTCAACCTATTCTCAAACTTTAAACGGGTGAGATCTCCGGCTTGCTTGAAGCGTGAAGCCGCGAGAGATCGGATCACAGAGTGCCAAGTGGGCCACTTTTGGTAAGCAGAACTGGCGCTGTGGGATGAACCAAACGCCGAGTTAAAGCGCCCAAATCGACGCTTATGGGATACCATGAAAGGCGTTGGTAACTTAAGACAGCAGGACGGTGGCCATGGAAGTCGGAATCCGCC
>E198 [organism=Dichotomius agenor] [Specimen_voucher= E198] [location=nucleus] [molecule=dna] [gene=28S ribosomal RNA]
AAACACGGACCAAGGAGTCTAGCATGTGCGCGAGTCATTGGGACTCCGTCAAACCTAAAGGCGCAATGAAAGTAAAGGTCCGCCTCGCGCGGACCGAGGGAGGATGGGCCCGTCCACGGGCGGACCCCGCACTCCCGGGGCGTCTCGTTCTCATCGCGAGAAGAGGCGCACCCAGAGCGTACACGCTGGGACCCGAAAGATGGTGAACTATGCCTGGTCAGGACGAAGTCAGGGGAAACCCTGATGGAGGTCCGTAGCGATTCTGACGTGCAAATCGATCGTCGGAACTGGGTATAGGGGCGAAAGACTAATCGAACCTTCTAGTAGCTGGTTCCCTCCGAAGTTTCCCCCAGGATAGCTGGCGCTCGTCTTTGCGAGTCTCATTCGGTAAAGCGAATGATTAGAGGCATTGGGGTCGAAACGGCCTCAACCTATTCTCAAACTTTAAACGGGTGAGATCTCCGGCTTGCTTGAAGCGTGAAGCCGCGAGAGATCGGATCACAGAGTGCCAAGTGGGCCACTTTTGGTAAGCAGAACTGGCGCTGTGGGATGAACCAAACGCCGAGTTAAAGCGCCCAAATCGACGCTTATGGGATACCATGAAAGGCGTTGGTAACTTAAGACAGCAGGACGGTGGCCATGGAAGTCGGAATCCGCC
>E200 [organism=Dichotomius agenor] [Specimen_voucher= E200] [location=nucleus] [molecule=dna] [gene=28S ribosomal RNA]
AAACACGGACCAAGGAGTCTAGCATGTGCGCGAGTCATTGGGACTCCGTCAAACCTAAAGGCGCAATGAAAGTAAAGGTCCGCCTCGCGCGGACCGAGGGAGGATGGGCCCGTCCACGGGCGGACCCCGCACTCCCGGGGCGTCTCGTTCTCATCGCGAGAAGAGGCGCACCCAGAGCGTACACGCTGGGACCCGAAAGATGGTGAACTATGCCTGGTCAGGACGAAGTCAGGGGAAACCCTGATGGAGGTCCGTAGCGATTCTGACGTGCAAATCGATCGTCGGAACTGGGTATAGGGGCGAAAGACTAATCGAACCTTCTAGTAGCTGGTTCCCTCCGAAGTTTCCCCCAGGATAGCTGGCGCTCGTCTTTGCGAGTCTCATTCGGTAAAGCGAATGATTAGAGGCATTGGGGTCGAAACGGCCTCAACCTATTCTCAAACTTTAAACGGGTGAGATCTCCGGCTTGCTTGAAGCGTGAAGCCGCGAGAGATCGGATCACAGAGTGCCAAGTGGGCCACTTTTGGTAAGCAGAACTGGCGCTGTGGGATGAACCAAACGCCGAGTTAAAGCGCCCAAATCGACGCTTATGGGATACCATGAAAGGCGTTGGTAACTTAAGACAGCAGGACGGTGGCCATGGAAGTCGGAATCCGC
>E232 [organism=Dichotomius satanas] [Specimen_voucher= E232] [location=nucleus] [molecule=dna] [gene=28S ribosomal RNA]
AAACACGGACCAAGGAGTCTAGCATGCGCGCGAGTCATTGGGACTACGCCAAACCTATAGGCGGAATGAAAGTAAAGGTCCGCCTAGCGCGGACCGAGGGAGGACGGGCCCGGCCGAGGTCGGGCCCCGCACTCCTGGGGCGTCTCGTTCTCATCGCGAGAAGAGGCGCACCCATAGCGTACACGCTGGGACCCGAAAGATGGTGAACTATGCCTGGTCAGGACGAAGTCAGGGGAAACCCTGATGGAGGTCCGTAGCGATTCTGACGTGCAAATCGATCGTCGGAACTGGGTATAGGGGCGAAAGACTAATCGAACCTTCTAGTAGCTGGTTCCCTCCGAAGTTTCCCCCAGGATAGCTGGCGCTCGCCTTTGCGAGTCTCATTCGGTAAAGCGAATGATTAGAGGCATTGGGGTCGAAACGGCCTCAACCTATTCTCAAACTTTAAACGGGTGAGATCTCCGGCTTGCTTGAAGCTTGAAGCCGCGAGAGATCGGATCACAGAGTGCCAAGTGGGCCACTTTTGGTAAGCAGAACTGGCGCTGTGGGATGAACCAAACGCCGAGTTAAAGCGCCCAAATCGACGCTTATGGGGTACCATGAAAGGCGTTGGTAACTTAAGACAGCAGGACGGTGGCCATGGAAGTCGGAATCCGCC
>E233 [organism=Dichotomius satanas] [Specimen_voucher= E233] [location=nucleus] [molecule=dna] [gene=28S ribosomal RNA]
AAACACGGACCAAGGAGTCTAGCATGCGCGCGAGTCATTGGGACTACGCCAAACCTATAGGCGGAATGAAAGTAAAGGTCCGCCTAGCGCGGACCGAGGGAGGACGGGCCCGGCCGAGGTCGGGCCCCGCACTCCTGGGGCGTCTCGTTCTCATCGCGAGAAGAGGCGCACCCATAGCGTACACGCTGGGACCCGAAAGATGGTGAACTATGCCTGGTCAGGACGAAGTCAGGGGAAACCCTGATGGAGGTCCGTAGCGATTCTGACGTGCAAATCGATCGTCGGAACTGGGTATAGGGGCGAAAGACTAATCGAACCTTCTAGTAGCTGGTTCCCTCCGAAGTTTCCCCCAGGATAGCTGGCGCTCGCCTTTGCGAGTCTCATTCGGTAAAGCGAATGATTAGAGGCATTGGGGTCGAAACGGCCTCAACCTATTCTCAAACTTTAAACGGGTGAGATCTCCGGCTTGCTTGAAGCTTGAAGCCGCGAGAGATCGGATCACAGAGTGCCAAGTGGGCCACTTTTGGTAAGCAGAACTGGCGCTGTGGGATGAACCAAACGCCGAGTTAAAGCGCCCAAATCGACGCTTATGGGGTACCATGAAAGGCGTTGGTAACTTAAGACAGCAGGACGGTGGCCATGGAAGTCGGAATCCGCC
>E34 [organism=Dichotomius satanas] [Specimen_voucher= E34] [location=nucleus] [molecule=dna] [gene=28S ribosomal RNA]
AACACGGACCAAGGAGTCTAGCATGCGCGCGAGTCATTGGGACTACGCTAAACCTATAGGCGAAATGAAAGTAAAGGTCCGCCTAGCGCGGACCGAGGGAGGATGGGCCCGGCCGAGGTCGGGCCCCGCACTCCTGGGGCGTCTCGTTCCCATCGCGAGAAGAGGCGCACCCATAGCGTACACGCTGGGACCCGAAAGACGGTGAACTATGCCTGGTCAGGACGAAGTCAGGGGAAACCCTGATGGAGGCCCGTAGCGATTCTGACGTGCAAATCGATCGTCGGAACTGGGTATAGGGGCGAAAGACTAATCGAACCTTCTAGTAGCTGGTTCCCTCCGAAGTTTCCCTCAGGATAGCTGGCGCTCGCCTTTGCGAGTCTCATTCGGTAAAGCGAATGACTAGAGGCATTGGGGTCGAAACGGCCTCAACCTATTCTCAAACTTTAAATGGGTGAGATCTCCGGCTTGCTTGAAGCTTGAAGCCGCGAGAGATCGGATCACAGAGTGCCAAGTGGGCCACTTTTGGTAAGCAGAACTGGCGCTGTGGGACGAACCAAACGCCGAGTTAAAGCGCCCAAATCGACGCTTATGGGGTACCACGAAAGGCGTTGGTAACTTAAGACAGCAGGACGGTGGCCATGGAAGTCGGAATCCGCC
>E35 [organism=Dichotomius satanas] [Specimen_voucher= E35] [location=nucleus] [molecule=dna] [gene=28S ribosomal RNA]
AACACGGACCAAGGAGTCTAGCATGCGCGCGAGTCATTGGGACTACGCTAAACCTATAGGCGAAATGAAAGTAAAGGTCCGCCTAGCGCGGACCGAGGGAGGATGGGCCCGGCCGAGGTCGGGCCCCGCACTCCTGGGGCGTCTCGTTCCCATCGCGAGAAGAGGCGCACCCATAGCGTACACGCTGGGACCCGAAAGACGGTGAACTATGCCTGGTCAGGACGAAGTCAGGGGAAACCCTGATGGAGGCCCGTAGCGATTCTGACGTGCAAATCGATCGTCGGAACTGGGTATAGGGGCGAAAGACTAATCGAACCTTCTAGTAGCTGGTTCCCTCCGAAGTTTCCCTCAGGATAGCTGGCGCTCGCCTTTGCGAGTCTCATTCGGTAAAGCGAATGACTAGAGGCATTGGGGTCGAAACGGCCTCAACCTATTCTCAAACTTTAAATGGGTGAGATCTCCGGCTTGCTTGAAGCTTGAAGCCGCGAGAGATCGGATCACAGAGTGCCAAGTGGGCCACTTTTGGTAAGCAGAACTGGCGCTGTGGGACGAACCAAACGCCGAGTTAAAGCGCCCAAATCGACGCTTATGGGGTACCACGAAAGGCGTTGGTAACTTAAGACAGCAGGACGGTGGCCATGGAAGTCGGAATCCGCC
>E37 [organism=Dichotomius satanas] [Specimen_voucher= E37] [location=nucleus] [molecule=dna] [gene=28S ribosomal RNA]
AAACACGGACCAAGGAGTCTAGCATGCGCGCGAGTCATTGGGACTACGCCAAACCTATAGGCGAAATGAAAGTAAAGGTCCGCCTAGCGCGGACCGAGGGAGGATGGGCCCGGCCGAGGTCGGGCCCCGCACTCCTGGGGCGTCTCGTTCTCATCGCGAGAAGAGGCGCACCCATAGCGTACACGCTGGGACCCGAAAGATGGTGAACTATGCCTGGTCAGGACGAAGTCAGGGGAAACCCTGATGGAGGTCCGTAGCGATTCTGACGTGCAAATCGATCGTCGGAACTGGGTATAGGGGCGAAAGACTAATCGAACCTTCTAGTAGCTGGTTCCCTCCGAAGTTTCCCCCAGGATAGCTGGCGCTCGCCTTTGCGAGTCTCATTCGGTAAAGCGAATGATTAGAGGCATTGGGGTCGAAACGGCCTCAACCTATTCTCAAACTTTAAACGGGTGAGATCTCCGGCTTGCTTGAAGCTTGAAGCCGCGAGAGATCGGATCACAGAGTGCCAAGTGGGCCACTTTTGGTAAGCAGAACTGGCGCTGTGGGATGAACCAAACGCCGAGTTAAAGCGCCCAAATCGACGCTTATGGGGTACCATGAAAGGCGTTGGTAACTTAAGACAGCAGGACGGTGGCCATGGAAGTCGGAATCCGCC
>E89 [organism=Dichotomius satanas] [Specimen_voucher= E89 ] [location=nucleus] [molecule=dna] [gene=28S ribosomal RNA]
AAACACGGACCAAGGAGTCTAGCATGCGCGCGAGTCATTGGGACTACGCCAAACCTATAGGCGAAATGAAAGTAAAGGTCCGCCTAGCGCGGACCGAGGGAGGATGGGCCCGGCCGAGGTCGGGCCCCGCACTCCTGGGGCGTCTCGTTCTCATCGCGAGAAGAGGCGCACCCATAGCGTACACGCTGGGACCCGAAAGATGGTGAACTATGCCTGGTCAGGACGAAGTCAGGGGAAACCCTGATGGAGGTCCGTAGCGATTCTGACGTGCAAATCGATCGTCGGAACTGGGTATAGGGGCGAAAGACTAATCGAACCTTCTAGTAGCTGGTTCCCTCCGAAGTTTCCCCCAGGATAGCTGGCGCTCGCCTTTGCGAGTCTCATTCGGTAAAGCGAATGATTAGAGGCATTGGGGTCGAAACGGCCTCAACCTATTCTCAAACTTTAAACGGGTGAGATCTCCGGCTTGCTTGAAGCTTGAAGCCGCGAGAGATCGGATCACAGAGTGCCAAGTGGGCCACTTTTGGTAAGCAGAACTGGCGCTGTGGGATGAACCAAACGCCGAGTTAAAGCGCCCAAATCGACGCTTATGGGGTACCATGAAAGGCGTTGGTAACTTAAGACAGCAGGACGGTGGCCATGGAAGTCGGAATCCGCC
>E224 [organism=Dichotomius satanas] [Specimen_voucher= E224 ] [location=nucleus] [molecule=dna] [gene=28S ribosomal RNA]
AACACGGACCAAGGAGTCTAGCATGCGCGCGAGTCATTGGGACTACGCTAAACCTATAGGCGGAATGAAAGTAAAGGTCCGCCTAGCGCGGACCGAGGGAGGACGGGCCCGGCCGAGGTCGGGCCCCGCACTCCTGGGGCGTCTCGTTCCCATCGCGAGAAGAGGCGCACCCATAGCGTACACGCTGGGACCCGAAAGACGGTGAACTATGCCTGGTCAGGACGAAGTCAGGGGAAACCCTGATGGAGGCCCGTAGCGATTCTGACGTGCAAATCGATCGTCGGAACTGGGTATAGGGGCGAAAGACTAATCGAACCTTCTAGTAGCTGGTTCCCTCCGAAGTTTCCCTCAGGATAGCTGGCGCTCGCCTTTGCGAGTCTCATTCGGTAAAGCGAATGACTAGAGGCATTGGGGTCGAAACGGCCTCAACCTATTCTCAAACTTTAAATGGGTGAGATCTCCGGCTTGCTTGAAGCTTGAAGCCGCGAGAGATCGGATCACAGAGTGCCAAGTGGGCCACTTTTGGTAAGCAGAACTGGCGCTGTGGGACGAACCAAACGCCGAGTTAAAGCGCCCAAATCGACGCTTATGGGGTACCACGAAAGGCGTTGGTAACTTAAGACAGCAGGACGGTGGCCATGGAAGTCGGAATCCGCC
>E227 [organism=Dichotomius satanas] [Specimen_voucher= E227 ] [location=nucleus] [molecule=dna] [gene=28S ribosomal RNA]
AAACACGGACCAAGGAGTCTAGCATGCGCGCGAGTCATTGGGACTACGCCAAACCTATAGGCGGAATGAAAGTAAAGGTCCGCCTAGCGCGGACCGAGGGAGGACGGGCCCGGCCGAGGTCGGGCCCCGCACTCCTGGGGCGTCTCGTTCTCATCGCGAGAAGAGGCGCACCCATAGCGTACACGCTGGGACCCGAAAGATGGTGAACTATGCCTGGTCAGGACGAAGTCAGGGGAAACCCTGATGGAGGTCCGTAGCGATTCTGACGTGCAAATCGATCGTCGGAACTGGGTATAGGGGCGAAAGACTAATCGAACCTTCTAGTAGCTGGTTCCCTCCGAAGTTTCCCCCAGGATAGCTGGCGCTCGCCTTTGCGAGTCTCATTCGGTAAAGCGAATGATTAGAGGCATTGGGGTCGAAACGGCCTCAACCTATTCTCAAACTTTAAACGGGTGAGATCTCCGGCTTGCTTGAAGCTTGAAGCCGCGAGAGATCGGATCACAGAGTGCCAAGTGGGCCACTTTTGGTAAGCAGAACTGGCGCTGTGGGATGAACCAAACGCCGAGTTAAAGCGCCCAAATCGACGCTTATGGGGTACCATGAAAGGCGTTGGTAACTTAAGACAGCAGGACGGTGGCCATGGAAGTCGGAATCCGC
>E234 [organism=Dichotomius satanas] [Specimen_voucher= E234 ] [location=nucleus] [molecule=dna] [gene=28S ribosomal RNA]
AAACACGGACCAAGGAGTCTAGCATGCGCGCGAGTCATTGGGACTACGCCAAACCTATAGGCGAAATGAAAGTAAAGGTCCGCCTAGCGCGGACCGAGGGAGGATGGGCCCGGCCGAGGTCGGGCCCCGCACTCCTGGGGCGTCTCGTTCTCATCGCGAGAAGAGGCGCACCCATAGCGTACACGCTGGGACCCGAAAGATGGTGAACTATGCCTGGTCAGGACGAAGTCAGGGGAAACCCTGATGGAGGTCCGTAGCGATTCTGACGTGCAAATCGATCGTCGGAACTGGGTATAGGGGCGAAAGACTAATCGAACCTTCTAGTAGCTGGTTCCCTCCGAAGTTTCCCCCAGGATAGCTGGCGCTCGCCTTTGCGAGTCTCATTCGGTAAAGCGAATGATTAGAGGCATTGGGGTCGAAACGGCCTCAACCTATTCTCAAACTTTAAACGGGTGAGATCTCCGGCTTGCTTGAAGCTTGAAGCCGCGAGAGATCGGATCACAGAGTGCCAAGTGGGCCACTTTTGGTAAGCAGAACTGGCGCTGTGGGATGAACCAAACGCCGAGTTAAAGCGCCCAAATCGACGCTTATGGGGTACCATGAAAGGCGTTGGTAACTTAAGACAGCAGGACGGTGGCCATGGAAGTCGGAATCCGC
>E252 [organism=Dichotomius satanas] [Specimen_voucher= E252 ] [location=nucleus] [molecule=dna] [gene=28S ribosomal RNA]
ATGCGCGCGAGTCATTGGGACTACGCTAAACCTATAGGCGGAATGAAAGCAAAGGTCCGCCTAGCGCGGACCGAGGGAGGACGGGCCCGGCCGAGGTCGGGCCCCGCACTCCTGGGGCGTCTCGTTCTCATCGCGAGAAGAGGCGCACCCATAGCGTACACGCTGGGACCCGAAAGATGGTGAACTATGCCTGGTCAGGACGAAGTCAGGGGAAACCCTGATGGAGGTCCGTAGCGATTCTGACGTGCAAATCGATCGTCGGAACTGGGTATAGGGGCGAAAGACTAATCGAACCTTCTAGTAGCTGGTTCCCTCCGAAGTTTCCCTCAGGATAGCTGGCGCTCGCCTTCGCGAGTCTCATTCGGTAAAGCGAATGATTAGAGGCATTGGGGTCGAAACGGCCTCAACCTATTCTCAAACTTTAAATGGGTGAGATCTCCGGCTTGCTTGAAGCTTGAAGCCGCGAGAGATCGGATCACAGAGTGCCAAGTGGGCCACTCTTGGTAAGCAGAACTGGCGCTGTGGGATGAACCAAACGCCGAGTTAAAGCGCCCAAATCGACGCTTATGGGGTACCATGAAAGGCGTTGGTAACTTAAGACAGCAGGACGGTGGCCATGGAAGTCGGAATCCGCC
>E330 [organism=Dichotomius satanas] [Specimen_voucher= E330 ] [location=nucleus] [molecule=dna] [gene=28S ribosomal RNA]
TACGCTAAACCTATAGGCGAAATGAAAGTAAAGGTCCGCCTAGCGCGGACCGAGGGAGGATGGGCCCGGCCGAGGTCGGGCCCCGCACTCCTGGGGCGTCTCGTTCTCATCGCGAGAAGAGGCGCACCCATAGCGTACACGCTGGGACCCGAAAGATGGTGAACTATGCCTGGTCAGGACGAAGTCAGGGGAAACCCTGATGGAGGTCCGTAGCGATTCTGACGTGCAAATCGATCGTCGGAACTGGGTATAGGGGCGAAAGACTAATCGAACCTTCTAGTAGCTGGTTCCCTCCGAAGCTTCCCTCAGGATAGCTGGCGCTCGCCTTTGCGAGTCTCATTCGGTAAAGCGAATGATTAGAGGCATTGGGGTCGAAACGGCCTCAACCTATTCTCAAACCTTAAATGGGTGAGATCTCCGGCTTGCTTGAAGCTTGAAGCCGCGAGAGACCGGATCACAGAGTGCCAAGTGGGCCACTTTTGGTAAGCAGAACTGGCGCCGTGGGATGAACCAAACGCCGAGTTAAAGCGCCCAAATCGACGCTTATGGGGTACCATGAAAGGCGTTGGTAACTTAAGACAGCAGGACGGTGGCCATGGAAGTCGGAATCCGCC
>E243 [organism=Dichotomius satanas] [Specimen_voucher= E243 ] [location=nucleus] [molecule=dna] [gene=28S ribosomal RNA]
GCGCGCGAGTCATTGGGACTACGCTAAACCTATAGGCGGAATGAAAGTAAAGGTCCGCCTAGCGCGGACCGAGGGAGGACGGGCCCGGCCGAGGTCGGGCCCCGCACTCCTGGGGCGTCTCGTTCTCATCGCGAGAAGAGGCGCACCCACAGCGTACACGCTGGGACCCGAAAGATGGTGAACTATGCCTGGTCAGGACGAAGTCAGGGGAAACCCTGATGGAGGTCCGTAGCGATTCTGACGTGCAAACCGATCGTCGGAACTGGGTATAGGGGCGAAAGACTAATCGAACCTTCTAGCAGCTGGTTCCCTCCGAAGTTTCCCTCAGGATAGCTGGCGCTCGCCTTTGCGAGTCTCATTCGGTAAAGCGAATGATTAGAGGCATTGGGGTCGAAACGGCCTCAACCTATTCTCAAACTTTAAATGGGTGAGATCTCCGGCTTGCTTGAAGCTTGAAGCCGCGAGAGATCGGATCACAGAGTGCCAAGTGGGCCACTTTCGGTAAGCAGAACTGGCGCTGTGGGATGAACCAAACGCCGAGTTAAAGCGCCCAAATCGACGCTTATGGGGTACCATGAAAGGCGTTGGTAACTTAAGACAGCAGGACGGTGGCCATGGAAGTCGGAATCCGCC
>E32 [organism=Dichotomius satanas] [Specimen_voucher= E32 ] [location=nucleus] [molecule=dna] [gene=28S ribosomal RNA]
AACACGGACCAAGGAGTCTAGCATGCGCGCGAGTCATTGGGACTACGCTAAACCTATAGGCGAAATGAAAGTAAAGGTCCGCCTAGCGCGGACCGAGGGAGGATGGGCCCGGCCGAGGTCGGGCCCCGCACTCCTGGGGCGTCTCGTTCCCATCGCGAGAAGAGGCGCACCCATAGCGTACACGCTGGGACCCGAAAGACGGTGAACTATGCCTGGTCAGGACGAAGTCAGGGGAAACCCTGATGGAGGCCCGTAGCGATTCTGACGTGCAAATCGATCGTCGGAACTGGGTATAGGGGCGAAAGACTAATCGAACCTTCTAGTAGCTGGTTCCCTCCGAAGTTTCCCTCAGGATAGCTGGCGCTCGCCTTTGCGAGTCTCATTCGGTAAAGCGAATGACTAGAGGCATTGGGGTCGAAACGGCCTCAACCTATTCTCAAACTTTAAATGGGTGAGATCTCCGGCTTGCTTGAAGCTTGAAGCCGCGAGAGATCGGATCACAGAGTGCCAAGTGGGCCACTTTTGGTAAGCAGAACTGGCGCTGTGGGACGAACCAAACGCCGAGTTAAAGCGCCCAAATCGACGCTTATGGGGTACCACGAAAGGCGTTGGTAACTTAAGACAGCAGGACGGTGGCCATGGAAGTCGGAATCCGC
>E33 [organism=Dichotomius satanas] [Specimen_voucher= E33 ] [location=nucleus] [molecule=dna] [gene=28S ribosomal RNA]
AAACACGGACCAAGGAGTCTAGCATGCGCGCGAGTGATTGGGACTACGCCAAACCTATAGGCGAAATGAAAGTAAAGGTCCGCCTAGCGCGGACCGAGGGAGGATGGGCCCGGCCGAGGTCGGGCCCCGCACTCCTGGGGCGTCTCGTTCTCATCGCGAGAAGAGGCGCACCCATAGCGTACACGCTGGGACCCGAAAGATGGTGAACTATGCCTGGTCAGGACGAAGTCAGGGGAAACCCTGATGGAGGTCCGTAGCGATTCTGACGTGCAAATCGATCGTCGGAACTGGGTATAGGGGCGAAAGACTAATCGAACCTTCTAGTAGCTGGTTCCCTCCGAAGTTTCCCCCAGGATAGCTGGCGCTCGCCTTTGCGAGTCTCATTCGGTAAAGCGAATGATTAGAGGCATTGGGGTCGAAACGGCCTCAACCTATTCTCAAACTTTAAACGGGTGAGATCTCCGGCTTGCTTGAAGCTTGAAGCCGCGAGAGATCGGATCACAGAGTGCCAAGTGGGCCACTTTTGGTAAGCAGAACTGGCGCTGTGGGATGAACCAAACGCCGAGTTAAAGCGCCCAAATCGACGCTTATGGGGTACCATGAAAGGCGTTGGTAACTTAAGACAGCA
>E43 [organism=Dichotomius satanas] [Specimen_voucher= E43 ] [location=nucleus] [molecule=dna] [gene=28S ribosomal RNA]
AAACACGAACCAAGGAGTCTAGCATGCGCGCGAGTTATGGGGAATACGCCAACCCTATAGGCGGAATGAAAGTAAAGGTCCGCCTAGCGCGGACCGAGGGAGGACGGGCCCGGCCGAGGTCGGGCCCCGCACTCCTGGGGCGTCTCGTTCTCATCGCGAGAAGAGGCGCACCCATAGCGTACACGCTGGGACCCGAAAGATGGTGAACTATGCCTGGTCAGGACGAAGTCAGGGGAAACCCTGATGGAGGTCCGTAGCGATTCTGACGTGCAAATCGATCGTCGGAACTGGGTATAGGGGCGAAAGACTAATCAAACCTTCTAGTAGCTGGTTCCCTCCGAAGTTTCCCCCAGGATAGCTGGCGCTCGCCTTTGCGAGTCTCATTCGGTAAAGCGAATGATTAGAGGCATTGGGGTCGAAACGGCCTCAACCTATTCTCAAACTTTAAACGGGTGAGATCTCCGGCTTGCTTGAAGCTTGAAGCCGCGAGAGATCGGATCACAGAGTGCCAAGTGGGCCACTTTTGGTAAGCAGAACTGGCGCTGTGGGATGAACCAAACGCCGAGTTAAAGCGCCCAAATC
>E62 [organism=Dichotomius satanas] [Specimen_voucher= E62 ] [location=nucleus] [molecule=dna] [gene=28S ribosomal RNA]
AACACGGACCAAGGAGTCTAGCATGCGCGCGAGTCATTGGGACTACGCTAAACCTATAGGCGGAATGAAAGTAAAGGTCCGCCTAGCGCGGACCGAGGGAGGACGGGCCCGGCCGAGGTCGGGCCCCGCACTCCTGGGGCGTCTCGTTCCCATCGCGAGAAGAGGCGCACCCATAGCGTACACGCTGGGACCCGAAAGACGGTGAACTATGCCTGGTCAGGACGAAGTCAGGGGAAACCCTGATGGAGGCCCGTAGCGATTCTGACGTGCAAATCGATCGTCGGAACTGGGTATAGGGGCGAAAGACTAATCGAACCTTCTAGTAGCTGGTTCCCTCCGAAGTTTCCCTCAGGATAGCTGGCGCTCGCCTTTGCGAGTCTCATTCGGTAAAGCGAATGACTAGAGGCATTGGGGTCGAAACGGCCTCAACCTATTCTCAAACTTTAAATGGGTGAGATCTCCGGCTTGCTTGAAGCTTGAAGCCGCGAGAGATCGGATCACAGAGTGCCAAGTGGGCCACTTTTGGTAAGCAGAACTGGCGCTGTGGGACGAACCAAACGCCGAGTTAAAGCGCCCAAATCGACGCTTATGGGGTACCACGAAAGGCGTTGGTAACTTAAGACAGCAGGACGGTGGCCATGGAAGTCGGAATCCGCC
>E217 [organism=Dichotomius satanas] [Specimen_voucher= E217] [location=nucleus] [molecule=dna] [gene=28S ribosomal RNA]
AAACACGGACCAAGGAGTCTAGCATGCGCGCGAGTCATTGGGACTACGCCAAACCTATAGGCGGAATGAAAGTAAAGGTCCGCCTAGCGCGGACCGAGGGAGGACGGGCCCGGCCGAGGTCGGGCCCCGCACTCCTGGGGCGTCTCGTTCTCATCGCGAGAAGAGGCGCACCCATAGCGTACACGCTGGGACCCGAAAGATGGTGAACTATGCCTGGTCAGGACGAAGTCAGGGGAAACCCTGATGGAGGTCCGTAGCGATTCTGACGTGCAAATCGATCGTCGGAACTGGGTATAGGGGCGAAAGACTAATCGAACCTTCTAGTAGCTGGTTCCCTCCGAAGTTTCCCCCAGGATAGCTGGCGCTCGCCTTTGCGAGTCTCATTCGGTAAAGCGAATGATTAGAGGCATTGGGGTCGAAACGGCCTCAACCTATTCTCAAACTTTAAACGGGTGAGATCTCCGGCTTGCTTGAAGCTTGAAGCCGCGAGAGATCGGATCACAGAGTGCCAAGTGGGCCACTTTTGGTAAGCAGAACTGGCGCTGTGGGATGAACCAAACGCCGAGTTAAAGCGCCCAAATCGACGCTTATGGGGTACCATGAAAGGCGTTGGTAACTTAAGACAGCAGGACGGTGGCCATGGAAGTCGGAATCCGC
>E219 [organism=Dichotomius satanas] [Specimen_voucher= E219] [location=nucleus] [molecule=dna] [gene=28S ribosomal RNA]
AAACACGGACCAAGGAGTCTAGCATGCGCGCGAGTTATTGGGACTACGCCAAACCTATAGGCGGAATGAAAGTAAAGGTCCGCCTAGCGCGGACCGAGGGAGGACGGGCCCGGCCGAGGTCGGGCCCCGCACTCCTGGGGCGTCTCGTTCTCATCGCGAGAAGAGGCGCACCCATAGCGTACACGCTGGGACCCGAAAGATGGTGAACTATGCCTGGTCAGGACGAAGTCAGGGGAAACCCTGATGGAGGTCCGTAGCGATTCTGACGTGCAAATCGATCGTCGGAACTGGGTATAGGGGCGAAAGACTAATCGAACCTTCTAGTAGCTGGTTCCCTCCGAAGTTTCCCCCAGGATAGCTGGCGCTCGCCTTTGCGAGTCTCATTCGGTAAAGCGAATGATTAGAGGCATTGGGGTCGAAACGGCCTCAACCTATTCTCAAACTTTAAACGGGTGAGATCTCCGGCTTGCTTGAAGCTTGAAGCCGCGAGAGATCGGATCACAGAGTGCCAAGTGGGCCACTTTTGGTAAGCAGAACTGGCGCTGTGGGATGAACCAAACGCCGAGTTAAAGCGCCCAAATCGACGCTTATGGGGTACCA
>E264 [organism=Dichotomius mamillatus] [Specimen_voucher= E264] [location=nucleus] [molecule=dna] [gene=28S ribosomal RNA]
AAACACGGACCAAGGAGTCTAGCATGTGCGCGAGTCATTGGGACTACACCAAACCTAGAGGCGCAATGAAAGTAAAGGTCCGCCTAGCGCGGACCGAGGGAGGATGGGACCGACCGCGGTCGGACCCCGCACTCCCGGGGCGTCTCGTTCTCATCGCGAGAAGAGGCGCACCCAGAGCGTACACGCTGGGACCCGAAAGATGGTGAACTATGCCTGGTCAGGACGAAGTCAGGGGAAACCCTGATGGAGGTCCGTAGCGATTCTGACGTGCAAATCGATCGTCGGAACTGGGTATAGGGGCGAAAGACTAATCGAACCTTCTAGTAGCTGGTTCCCTCCGAAGTTTCCCCCAGGATAGCTGGCGCTCGCCTTTGCGAGTCTCATTCGGTAAAGCGAATGATTAGAGGCATTGGGGTCGAAACGGCCTCAACCTATTCTCAAACTTTAAACGGGTGAGATCTCCGGCTTGCTTGAAGCTTGAAGCCGCGAGAGATCGGATCACAGAGTGCCAAGTGGGCCACTTTTGGTAAGCAGAACTGGCGCTGTGGGATGAACCAAACGCCGAGTTAAAGCGCCCAAATCGACGCTTATGGGGTACCATGAAAGGCGTTGGTAACTTAAGACAGCAGGACGGTGGCCATGGAAGTCGGAATCCGCC
>E268 [organism=Dichotomius mamillatus] [Specimen_voucher= E268] [location=nucleus] [molecule=dna] [gene=28S ribosomal RNA]
AAACACGGACCAAGGAGTCTAGCATGTGCGCGAGTCATTGGGACTACACCAAACCTAGAGGCGCAATGAAAGTAAAGGTCCGCCTAGCGCGGACCGAGGGAGGATGGGACCGACCGCGGTCGGACCCCGCACTCCCGGGGCGTCTCGTTCTCATCGCGAGAAGAGGCGCACCCAGAGCGTACACGCTGGGACCCGAAAGATGGTGAACTATGCCTGGTCAGGACGAAGTCAGGGGAAACCCTGATGGAGGTCCGTAGCGATTCTGACGTGCAAATCGATCGTCGGAACTGGGTATAGGGGCGAAAGACTAATCGAACCTTCTAGTAGCTGGTTCCCTCCGAAGTTTCCCCCAGGATAGCTGGCGCTCGCCTTTGCGAGTCTCATTCGGTAAAGCGAATGATTAGAGGCATTGGGGTCGAAACGGCCTCAACCTATTCTCAAACTTTAAACGGGTGAGATCTCCGGCTTGCTTGAAGCTTGAAGCCGCGAGAGATCGGATCACAGAGTGCCAAGTGGGCCACTTTTGGTAAGCAGAACTGGCGCTGTGGGATGAACCAAACGCCGAGTTAAAGCGCCCAAATCGACGCTTATGGGGTACCATGAAAGGCGTTGGTAACTTAAGACAGCAGGACGGTGGCCATGGAAGTCGGAATCCGCC
>028 [organism=Dichotomius podalirius] [Specimen_voucher= 028] [location=nucleus] [molecule=dna] [gene=28S ribosomal RNA]
AAACACGGACCAAGGAGTCTAGCATGTGCGCGAGTCATTGGGACTACACCAAACCTAAAGGCGCAATGAAAGTAAAGGTCCGCCTAGCGCGGACCGAGGGAGGATGGGACCGGCCGCGGTCGGACCCCGCACTCCCGGGGCGTCTCGTTCTCATCGCGAGAAGAGGCGCACCCAGAGCGTACACGCTGGGACCCGAAAGATGGTGAACTATGCCTGGTCAGGACGAAGTCAGGGGAAACCCTGATGGAGGTCCGTAGCGATTCTGACGTGCAAATCGATCGTCGGAACTGGGTATAGGGGCGAAAGACTAATCGAACCTTCTAGTAGCTGGTTCCCTCCGAAGTTTCCCCCAGGATAGCTGGCGCTCGCCTTTGCGAGTCTCATTCGGTAAAGCGAATGATTAGAGGCATTGGGGTCGAAACGGCCTCAACCTATTCTCAAACTTTAAACGGGTGAGATCTCCGGCTTGCTTGAAGCTTGAAGCCGCGAGAGATCGGATCGAAGAGTGCCAAGTGGGCCACTTTTGGTAAGCAGAACTGGCGCTGTGGGATGAACCAAACGCCGAGTTAAAGCGCCCAAATCGACGCTTATGGGGTACCATGAAAGGCGTTGGTAACTTAAGACAGCAGGACGGTGGCCATGGAAGTCGGAATCCGCC
>E266 [organism=Dichotomius podalirius] [Specimen_voucher= E266] [location=nucleus] [molecule=dna] [gene=28S ribosomal RNA]
AAACACGGACCAAGGAGTCTAGCATGTGCGCGAGTCATTGGGACTACACCAAACCTAAAGGCGCAATGAAAGTAAAGGTCCGCCTAGCGCGGACCGAGGGAGGATGGGACCGGCCGCGGTCGGACCCCGCACTCCCGGGGCGTCTCGTTCTCATCGCGAGAAGAGGCGCACCCAGAGCGTACACGCTGGGACCCGAAAGATGGTGAACTATGCCTGGTCAGGACGAAGTCAGGGGAAACCCTGATGGAGGTCCGTAGCGATTCTGACGTGCAAATCGATCGTCGGAACTGGGTATAGGGGCGAAAGACTAATCGAACCTTCTAGTAGCTGGTTCCCTCCGAAGTTTCCCCCAGGATAGCTGGCGCTCGCCTTTGCGAGTCTCATTCGGTAAAGCGAATGATTAGAGGCATTGGGGTCGAAACGGCCTCAACCTATTCTCAAACTTTAAACGGGTGAGATCTCCGGCTTGCTTGAAGCTTGAAGCCGCGAGAGATCGGATCGAAGAGTGCCAAGTGGGCCACTTTTGGTAAGCAGAACTGGCGCTGTGGGATGAACCAAACGCCGAGTTAAAGCGCCCAAATCGACGCTTATGGGGTACCATGAAAGGCGTTGGTAACTTAAGACAGCAGGACGGTGGCCATGGAAGTCGGAATCCGCC
