# Supplementary material for: Taxonomic reassessment of the genus Dichotomius (Coleoptera: Scarabaeinae) through integrative taxonomy
Source: PeerJ. 2019 Aug 5;7:e7332. doi: 10.7717/peerj.7332 (PMC6686840; doi:10.7717/peerj.7332)
Supplement: Supplemental Information 4 [file peerj-07-7332-s014.fas]

>007 [organism= Dichotomius deyrrollei] [Specimen_voucher= 007] [location=mitochondrion] [molecule=dna] [gene=cytochrome oxidase subunit 1; COI barcode region] [comment=GenBank staff is unable to verify sequence and/or annotation provided by the submitter]
CCTCCAATAGGACCAAAAAATGATGTATTTAAATTACGATCAGTTAATAA
TATTGTAATAGCACCTGCTAAAACTGGCAATGATAGAAGTAATAAAAGTG
CAGTAATAGCTACAGATCATACAAATAAAGGTATTCGGTCAAATGTTATA
CCTGTTAATCGTATATTAATAACAGTTGTAATAAAATTTACAGCACCTAA
AATTGAAGAAATACCAGCTAAATGTAATCTAAAAATAGCTAAATCTACTG
ATGCACCCCCATGTGCAATATTAGAAGATAATGGAGGATACACTGTTCAA
CCTGTTCCTGCCCCTCTTTCTACTATTCTTCTTATTAATAGAAGAGTTAA
AGAAGGGGGTAAAAGTCAAAATCTTATATTATTTATTCGAGGAAAAGCTA
TATCTGGTGCACCTAATATTAGTGGTACTAATCAATTTCCAAACCCACCA
ATTAAAATAGGTATAACTATAAAGAAAATTATAACAAATGCATGAGCTGT
TACAATTACATTATAAATTTGATCATCACCAATTAATGTACCAGGATTAC
CTAATTCAGCTCGAATTAATACACTTAAAGATGTTCCAACTATTCCAGCT
CATCTT
>E197 [organism= Dichotomius agenor] [Specimen_voucher= E197] [location=mitochondrion] [molecule=dna] [gene=cytochrome oxidase subunit 1; COI barcode region] [comment=GenBank staff is unable to verify sequence and/or annotation provided by the submitter]
AGAATTGGGTCTCCTCCTCCAATAGGGTCAAAAAATGAAGTATTCAAATT
ACGATCAGTTAATAATATTGTAATAGCACCTGCTAAAACTGGTAATGATA
AAAGTAATAATAATGCTGTAATTGCTACAGATCAAACAAATAAAGGTATT
CGATCAAATGTTATACCTGTTGATCGTATATTAATAACAGTTGTAATAAA
ATTTACAGCCCCTAAAATTGAAGAAATACCAGCTAAATGTAATCTAAAAA
TAGCTAAATCTACTGATGCCCCCCCATGAGCAATATTTGAAGATAAAGGG
GGATACACCGTTCAACCTGTTCCTGCCCCTCTTTCTACTATTCTACTTAT
TAATAATAGAGTTAAAGAAGGAGGTAAAAGTCAAAATCTTATATTATTTA
TTCGAGGAAAAGCTATATCAGGTGCACCTAATATTAATGGTACTAATCAA
TTTCCAAATCCACCAATTAAGATAGGTATAACTATAAAAAAAATTATAAT
AAATGCATGAGCTGTTACAATAACATTATAAATTTGATCATCACCAATTA
AAGTTCCGGGGTTACCTAATTCAGCCCGAATTAATACACTTAAAGATGTT
CCGACTATTCCGGCTCATCTACCAAATAAAAAATACAAAGTTCCAATATC
TT
>E199 [organism= Dichotomius agenor] [Specimen_voucher= E199] [location=mitochondrion] [molecule=dna] [gene=cytochrome oxidase subunit 1; COI barcode region] [comment=GenBank staff is unable to verify sequence and/or annotation provided by the submitter]
AGAATTGGGTCTCCTCCTCCAATAGGGTCAAAAAATGAAGTATTCAAATT
ACGATCAGTTAATAATATTGTAATAGCACCTGCTAAAACTGGTAATGATA
AAAGTAATAATAATGCTGTAATTGCTACAGATCAAACAAATAAAGGTATT
CGATCAAATGTTATACCTGTTGATCGTATATTAATAACAGTTGTAATAAA
ATTTACAGCCCCTAAAATTGAAGAAATACCAGCTAAATGTAATCTAAAAA
TAGCTAAATCTACTGATGCCCCCCCATGAGCAATATTTGAAGATAAAGGG
GGATACACCGTTCAACCTGTTCCTGCCCCTCTTTCTACTATTCTACTTAT
TAATAATAGAGTTAAAGAAGGAGGTAAAAGTCAAAATCTTATATTATTTA
TTCGAGGAAAAGCTATATCAGGTGCACCTAATATTAATGGTACTAATCAA
TTTCCAAATCCACCAATTAAGATAGGTATAACTATAAAAAAAATTATAAT
AAATGCATGAGCTGTTACAATAACATTATAAATTTGATCATCACCAATTA
AAGTTCCGGGGTTACCTAATTCAGCCCGAATTAATACACTTAAAGATGTT
CCGACTATTCCGGCTCATCTACCAAATAAAAAATACAAAGTTCCAATATC
TT
>E196 [organism= Dichotomius agenor] [Specimen_voucher= E196] [location=mitochondrion] [molecule=dna] [gene=cytochrome oxidase subunit 1; COI barcode region] [comment=GenBank staff is unable to verify sequence and/or annotation provided by the submitter]
CCTCCTCCAATAGGGTCAAAAAATGAAGTATTCAAATTACGATCAGTTAA
TAATATTGTAATAGCACCTGCTAAAACTGGTAATGATAAAAGTAATAATA
ATGCTGTAATTGCTACAGATCAAACAAATAAAGGTATTCGATCAAATGTT
ATACCTGTTGATCGTATATTAATAACAGTTGTAATAAAATTTACAGCCCC
TAAAATTGAAGAAATACCAGCTAAATGTAATCTAAAAATAGCTAAATCTA
CTGATGCCCCCCCATGAGCAATATTTGAAGATAAAGGGGGATACACCGTT
CAACCTGTTCCTGCCCCTCTTTCTACTATTCTACTTATTAATAATAGAGT
TAAAGAAGGAGGTAAAAGTCAAAATCTTATATTATTTATTCGAGGAAAAG
CTATATCAGGTGCACCTAATATTAATGGTACTAATCAATTTCCAAATCCA
CCAATTAAGATAGGTATAACTATAAAAAAAATTATAATAAATGCATGAGC
TGTTACAATAACATTATAAATTTGATCATCACCAATTAA
>E34 [organism= Dichotomius satanas] [Specimen_voucher= E34] [location=mitochondrion] [molecule=dna] [gene=cytochrome oxidase subunit 1; COI barcode region] [comment=GenBank staff is unable to verify sequence and/or annotation provided by the submitter]
CCAAAAAATCAAAATAAATGTTGGTATAAAATTGGGTCTCCTCCACCTAT
AGGATCAAAAAATGATGTATTTAAATTACGGTCAGTTAATAATATAGTAA
TAGCTCCTGCTAATACAGGTAATGATAAAAGTAATAGTAAAGCAGTTAAT
ACAACAGCTCATGCAAATAAGGGTATTCGATCAAAAGTTATTCCTCTTGA
ACGTATATTAATTACTGTTGTAATAAAATTTACAGCTCCTAAAATAGATG
AAATTCCTGCTAAATGAAGTCTAAAAATAGCAAGATCTACAGAAGCTCCT
CTATGAGCAATATTTGCTGAAAGAGGTGGATACACTGTTCAACCTGTTCC
GGCCCCTCTTTCTACTATTCTTCTTATTAAAAGTAGAGTTAATGATGGGG
GAAGAAGTCAAAATCTTATGTTATTTATTCGTGGGAATGCTATATCTGGA
GCACCTAATATTAAAGGTACTAATCAATTACCAAATCCTCCAATTAGAAT
AGGTATAACTATAAAAAAAATTATAATAAATGCATGAGCAGTTACAATAA
CATTATAGATTTGATCATCACCAATTAATGTTCCAGGGTTTCCTAATTCT
GCCCGAATTAGAAGTCTTAAAGAGGTTCCTACTATTCCTGATCATCTACC
AAATAAGAAATATAAAGTTCCAATATCTTT
>E35 [organism= Dichotomius satanas] [Specimen_voucher= E35] [location=mitochondrion] [molecule=dna] [gene=cytochrome oxidase subunit 1; COI barcode region] [comment=GenBank staff is unable to verify sequence and/or annotation provided by the submitter]
CCAAAAAATCAAAATAAATGTTGGTATAAAATTGGGTCTCCTCCACCTAT
AGGATCAAAAAATGATGTATTTAAATTACGGTCAGTTAATAATATAGTAA
TAGCTCCTGCTAATACAGGTAATGATAAAAGTAATAGTAAAGCAGTTAAT
ACAACAGCTCATGCAAATAAGGGTATTCGATCAAAAGTTATTCCTCTTGA
ACGTATATTAATTACTGTTGTAATAAAATTTACAGCTCCTAAAATAGATG
AAATTCCTGCTAAATGAAGTCTAAAAATAGCAAGATCTACAGAAGCTCCT
CTATGAGCAATATTTGCTGAAAGAGGTGGGTACACTGTTCAACCTGTTCC
AGCCCCTCTTTCTACTATTCTTCTTATTAAAAGTAGAGTTAATGATGGGG
GAAGAAGTCAAAATCTTATGTTATTTATTCGTGGGAATGCTATATCTGGA
GCACCTAATATTAAAGGTACTAATCAATTACCAAATCCTCCAATTAGAAT
AGGTATAACTATAAAAAAAATTATAATAAATGCATGAGCAGTTACAATAA
CATTATAGATTTGATCATCACCAATTAATGTTCCAGGGTTTCCTAATTCT
GCTCGAATTAGAAGTCTTAAAGAGGTTCCTACTATCCCTGATCATCTACC
AAATAAGAAATATAAAGTTCCAATATCTTT
>E37 [organism= Dichotomius satanas] [Specimen_voucher= E37] [location=mitochondrion] [molecule=dna] [gene=cytochrome oxidase subunit 1; COI barcode region] [comment=GenBank staff is unable to verify sequence and/or annotation provided by the submitter]
CCAAAAAATCAAAATAAATGTTGGTATAAAATTGGGTCTCCTCCACCTAT
AGGATCAAAAAATGATGTATTTAAATTACGGTCAGTTAATAATATAGTAA
TAGCTCCTGCTAATACAGGTAATGATAAAAGTAATAGTAAAGCAGTTAAT
ACAACAGCTCATGCAAATAAGGGTATTCGATCAAAAGTTATTCCTCTTGA
ACGTATATTAATTACTGTTGTAATAAAATTTACAGCTCCTAAAATAGATG
AAATTCCTGCTAAATGAAGTCTAAAAATAGCAAGATCTACAGAAGCTCCT
CTATGAGCAATATTTGCTGAAAGAGGTGGATACACTGTTCAACCTGTTCC
GGCCCCTCTTTCTACTATTCTTCTTATTAAAAGTAGAGTTAATGATGGGG
GAAGAAGTCAAAATCTTATGTTATTTATTCGTGGGAATGCTATATCTGGA
GCACCTAATATTAAAGGTACTAATCAATTACCAAATCCTCCAATTAGAAT
AGGTATAACTATAAAAAAAATTATAATAAATGCATGAGCAGTTACAATAA
CATTATAGATTTGATCATCACCAATTAATGTTCCAGGGTTTCCTAATTCT
GCCCGAATTAGAAGTCTTAAAGAGGTTCCTACTATTCCTGATCATCTACC
AAATAAGAAATATAAAGTTCCAATATCTTT
>E279 [organism= Dichotomius andresi] [Specimen_voucher= E279] [location=mitochondrion] [molecule=dna] [gene=cytochrome oxidase subunit 1; COI barcode region] [comment=GenBank staff is unable to verify sequence and/or annotation provided by the submitter]
CCAAAAAATCAAAATAAATGTTGATATAAAATTGGATCTCCTCCCCCTAT
AGGATCAAAAAATGATGTATTTAAATTACGATCAGTTAATAATATAGTAA
TAGCTCCTGCTAATACTGGTAATGATAAAAGTAGTAATAAAGCAGTTAGT
ACAACAGCTCATGCAAATAAAGGTATTCGGTCAAAGGTTATTCCTCTTGA
ACGTATATTAATTACAGTTGTAATAAAATTTACAGCCCCTAAAATAGATG
AAATTCCAGCTAAATGAAGTCTAAAAATAGCAAGATCTACAGAAGCTCCT
CTGTGAGCAATATTTGCTGAAAGAGGTGGGTACACTGTTCAACCTGTTCC
AGCCCCTCTTTCTACTATTCTTCTTATTAAAAGTAGAGTTAATGATGGGG
GAAGAAGTCAAAATCTTATATTATTTATTCGTGGGAATGCTATATCTGGA
GCTCCTAGTATTAAAGGTACTAATCAATTACCAAATCCCCCAATTAAAAT
AGGTATTACTATAAAAAAAATTATAATAAATGCATGTGCAGTTACAATAA
CATTATAGATTTGATCATCACCAATTAATGTACCAGGGTTTCCTAATTCT
GCTCGAATTAAGAGTCTTAAAGAAGTTCCTACTATTCCTGATCATCTACC
AAATAAGAAATATAATGTTCCAATATCTTT
>E282 [organism= Dichotomius andresi] [Specimen_voucher= E282] [location=mitochondrion] [molecule=dna] [gene=cytochrome oxidase subunit 1; COI barcode region] [comment=GenBank staff is unable to verify sequence and/or annotation provided by the submitter]
CCCAAAAATCAAAATAAATGTTGATATAAAATTGGATCTCCTCCCCCTAT
AGGATCAAAAAATGATGTATTTAAATTACGATCAGTTAATAATATAGTAA
TAGCTCCTGCTAATACTGGTAATGATAAAAGTAGTAATAAAGCAGTTAGT
ACAACAGCTCATGCAAATAAAGGTATTCGGTCAAAGGTTATTCCTCTTGA
ACGTATATTAATTACAGTTGTAATAAAATTTACAGCCCCTAAAATAGATG
AAATTCCAGCTAAATGAAGTCTAAAAATAGCAAGATCTACAGAAGCTCCT
CTGTGAGCAATATTTGCTGAAAGAGGTGGGTACACTGTTCAACCTGTTCC
AGCCCCTCTTTCTACTATTCTTCTTATTAAAAGTAGAGTTAATGATGGGG
GAAGAAGTCAAAATCTTATATTATTTATTCGTGGGAATGCTATATCTGGA
GCTCCTAGTATTAAAGGTACTAATCAATTACCAAATCCTCCAATTAAAAT
AGGTATTACTATAAAAAAAATTATAATAAATGCATGTGCAGTTACAATAA
CATTATAGATTTGATCATCACCAATTAATGTACCAGGGTTTCCTAATTCT
GCTCGAATTAAGAGTCTTAAAGAAGTTCCTACTATTCCTGATCATCTACC
AAATAAGAAATATAATGTTCCAATATCTT
>E278 [organism= Dichotomius andresi] [Specimen_voucher= E278] [location=mitochondrion] [molecule=dna] [gene=cytochrome oxidase subunit 1; COI barcode region] [comment=GenBank staff is unable to verify sequence and/or annotation provided by the submitter]
TATAGGATCAAAAAATGATGTATTTAAATTACGATCAGTTAATAATATAG
TAATAGCTCCTGCTAATACTGGTAATGATAAAAGTAGTAATAAAGCAGTT
AGTACAACAGCTCATGCAAATAAAGGTATTCGGTCAAAGGTTATTCCTCT
TGAACGTATATTAATTACAGTTGTAATAAAATTTACAGCTCCTAAAATAG
ATGAAATTCCAGCTAAATGAAGTCTAAAAATAGCAAGATCTACAGAAGCT
CCTCTGTGAGCAATATTTGCTGAAAGAGGTGGGTACACTGTTCAACCTGT
TCCAGCCCCTCTTTCTACTATTCTTCTTATTAAAAGTAGAGTTAATGATG
GGGGAAGAAGTCAAAATCTTATATTATTTATTCGTGGGAATGCTATATCT
GGAGCTCCTAGTATTAAAGGTACTAATCAATTACCAAATCCTCCAATTAA
AATAGGTATTACTATAAAAAAAATTATAATAAATGCATGTGCAGTTACAA
TAACATTATAGATTTGATCATCACCAATTAATGTACCAGGGTTTCCTAAT
TCTGCTCGAATTAAGAGTCTTAAAGAAGTTCCTACTATTCCTGATCATCT
ACCAAATAAGAAATATAATGTTCCAATATCTTT
>E283 [organism= Dichotomius andresi] [Specimen_voucher= E283] [location=mitochondrion] [molecule=dna] [gene=cytochrome oxidase subunit 1; COI barcode region] [comment=GenBank staff is unable to verify sequence and/or annotation provided by the submitter]
TCTCCTCCCCCTATAGGATCAAAAAATGATGTATTTAAATTACGATCAGT
TAATAATATAGTAATAGCTCCTGCTAATACTGGTAATGATAAAAGTAGTA
ATAAAGCAGTTAGTACAACAGCTCATGCAAATAAAGGTATTCGGTCAAAG
GTTATTCCTCTTGAACGTATATTAATTACAGTTGTAATAAAATTTACAGC
CCCTAAAATAGATGAAATTCCAGCTAAATGAAGTCTAAAAATAGCAAGAT
CTACAGAAGCTCCTCTGTGAGCAATATTTGCTGAAAGAGGTGGGTACACT
GTTCAACCTGTTCCAGCCCCTCTTTCTACTATTCTTCTTATTAAAAGTAG
AGTTAATGATGGGGGAAGAAGTCAAAATCTTATATTATTTATTCGTGGGA
ATGCTATATCTGGAGCTCCTAGTATTAAAGGTACTAATCAATTACCAAAT
CCTCCAATTAAAATAGGTATTACTATAAAAAAAATTATAATAAATGCATG
TGCAGTTACAATAACATTATAGATTTGATCATCACCAATTAATGTACCAG
GGTTTCCTAATTCTGCTCGAATTAAGAGTCTTAAAGAAGTTCCTACTAT
>E284 [organism= Dichotomius andresi] [Specimen_voucher= E284] [location=mitochondrion] [molecule=dna] [gene=cytochrome oxidase subunit 1; COI barcode region] [comment=GenBank staff is unable to verify sequence and/or annotation provided by the submitter]
TCTCCTCCCCCTATAGGATCAAAAAATGATGTATTTAAATTACGATCAGT
TAATAATATAGTAATAGCTCCTGCTAATACTGGTAATGATAAAAGTAGTA
ATAAAGCAGTTAGTACAACAGCTCATGCAAATAAAGGTATTCGGTCAAAG
GTTATTCCTCTTGAACGTATATTAATTACAGTTGTAATAAAATTTACAGC
CCCTAAAATAGATGAAATTCCAGCTAAATGAAGTCTAAAAATAGCAAGAT
CTACAGAAGCTCCTCTGTGAGCAATATTTGCTGAAAGAGGTGGGTACACT
GTTCAACCTGTTCCAGCCCCTCTTTCTACTATTCTTCTTATTAAAAGTAG
AGTTAATGATGGGGGAAGAAGTCAAAATCTTATATTATTTATTCGTGGGA
ATGCTATATCTGGAGCTCCTAGTATTAAAGGTACTAATCAATTACCAAAT
CCTCCAATTAAAATAGGTATTACTATAAAAAAAATTATAATAAATGCATG
TGCAGTTACAATAACATTATAGATTTGATCATCACCAATTAATGTACCAG
GGTTTCCTAATTCTGCTCGAATTAAGAGTCTTAAAGAAGTTCCTACTAT
>E265 [organism= Dichotomius andresi] [Specimen_voucher= E265] [location=mitochondrion] [molecule=dna] [gene=cytochrome oxidase subunit 1; COI barcode region] [comment=GenBank staff is unable to verify sequence and/or annotation provided by the submitter]
TTGGATCTCCTCCCCCTATAGGATCAAAAAATGATGTATTTAAATTACGA
TCAGTTAATAATATAGTAATAGCTCCTGCTAATACTGGTAATGATAAAAG
TAGTAATAAAGCAGTTAGTACAACAGCTCATGCAAATAAAGGTATTCGGT
CAAAGGTTATTCCTCTTGAACGTATATTAATTACAGTTGTAATAAAATTT
ACAGCCCCTAAAATAGATGAAATTCCAGCTAAATGAAGTCTAAAAATAGC
AAGATCTACAGAAGCTCCTCTGTGAGCAATATTTGCTGAAAGAGGTGGGT
ACACTGTTCAACCTGTTCCAGCCCCTCTTTCTACTATTCTTCTTATTAAA
AGTAGAGTTAATGATGGGGGAAGAAGTCAAAATCTTATATTATTTATTCG
TGGGAATGCTATATCTGGAGCTCCTAGTATTAAAGGTACTAATCAATTAC
CAAATCCTCCAATTAAAATAGGTATTACTATAAAAAAAATTATAATAAAT
GCATGTGCAGTTACAATAACATTATAGATTTGATCATCACCAATTAATGT
ACCAGGGTTTCCTAATTCTGCTCGAATTAAGAGTCTTAAAGAAGTTCCTA
CTATTCCTGATCATCTACCA
>E200 [organism= Dichotomius belus] [Specimen_voucher= E200] [location=mitochondrion] [molecule=dna] [gene=cytochrome oxidase subunit 1; COI barcode region] [comment=GenBank staff is unable to verify sequence and/or annotation provided by the submitter]
AGAATAGGATCTCCTCCTCCAATAGGATCAAAAAATGAAGTATTTAAATT
ACGATCAGTTAATAATATTGTAATAGCTCCAGCTAAAACAGGTAATGATA
ATAATAGTAAAAGTGCTGTAATTGCTACAGATCAAACAAAAAGAGGTATT
CGATCAAATGTTATACCTGTTGAACGTATATTAATAACTGTTGTAATAAA
ATTTACAGCACCTAAAATTGAGGAAATTCCAGCTAAATGAAGTCTAAAAA
TAGCTAAATCAACTGATGCTCCTCTATGTGCAATATTTGCTGATAAAGGA
GGGTACACTGTTCATCCTGTTCCAGCCCCTCTTTCTACCATTCTTCTTAT
TAATAATAAAGTTAAAGAAGGGGGTAAAAGTCAAAATCTTATATTATTTA
TTCGAGGAAAAGCTATGTCTGGAGCACCTAATATTAAAGGTACTAATCAA
TTTCCAAATCCCCCAATTAAAATGGGTATTACTATAAAAAAAATTATAAT
AAAAGCATGAGCTGTTACAATAACATTATAAATTTGATCATCACCAATTA
AAGTTCCAGGATTTCCTAATTCAGCTCGAATTAAAAGTCTTAATGATGTA
CCAACTATTCCTGATCATCTACCAAATAAAAAATATAAAGTTCCAATATC
TT
>E194 [organism= Dichotomius belus] [Specimen_voucher= E194] [location=mitochondrion] [molecule=dna] [gene=cytochrome oxidase subunit 1; COI barcode region] [comment=GenBank staff is unable to verify sequence and/or annotation provided by the submitter]
TAGGATCTCCTCCTCCAATAGGATCAAAAAATGAAGTATTTAAATTACGA
TCAGTTAATAATATTGTAATAGCTCCAGCTAAAACAGGTAATGATAATAA
TAGTAAAAGTGCTGTAATTGCTACAGATCAAACAAAAAGAGGTATTCGAT
CAAATGTTATACCTGTTGAACGTATATTAATAACTGTTGTAATAAAATTT
ACAGCACCTAAAATTGAGGAAATTCCAGCTAAATGAAGTCTAAAAATAGC
TAAATCAACTGATGCTCCTCTATGTGCAATATTTGCTGATAAAGGAGGGT
ACACTGTTCATCCTGTTCCAGCCCCTCTTTCTACCATTCTTCTTATTAAT
AATAAAGTTAAAGAAGGGGGTAAAAGTCAAAATCTTATATTATTTATTCG
AGGAAAAGCTATGTCTGGAGCACCTAATATTAAAGGTACTAATCAATTTC
CAAATCCCCCAATTAAAATGGGTATTACTATAAAAAAAATTATAATAAAA
GCATGAGCTGTTACAATAACATTATAAATTTGATCATCACCAATTAAAGT
TCCAGGATTTCCTAATTCAGCTCGAATTAAAAGTCTTAATGATGTACCAA
CTATTCCTGATCATCTACCAAATAAAAAATATAAAGTTCCAATATCTTT
>E272 [organism= Dichotomius boreus] [Specimen_voucher= E272] [location=mitochondrion] [molecule=dna] [gene=cytochrome oxidase subunit 1; COI barcode region] [comment=GenBank staff is unable to verify sequence and/or annotation provided by the submitter]
TCTCCTCCTCCTATTGGGTCAAAAAATGAAGTATTTAAATTACGGTCAGT
TAAAAGTATTGTGATAGCTCCAGCTAAAACTGGTAAAGATAATAGTAAAA
GAATAGCTGTTAATACAACAGCTCATGAAAATAAAGGTATACGATCAAAT
GATATACCATTTGATCGTATGTTAATTACAGTTGTAATAAAATTAACAGC
CCCTAAGATAGAGGAAATTCCAGCTAGGTGTAAACTAAAAATAGCTAAAT
CTACAGAAGCTCCTCTATGAGTAATATTAGCTGATAATGGAGGGTACACT
GTTCAGCCTGTTCCAGCTCCTCTTTCTACTATTCTTCTTATTAATAGTAA
AGTTAATGAAGGAGGTAAAAGTCAGAATCTTATATTATTTATTCGGGGGA
AAGCTATATCAGGAGCACCTAATATTAAGGGGATTAATCAATTTCCGAAT
CCTCCAATTAAAATAGGTATAACTATGAAAAAAATTATAATAAATGCATG
AGCAGTTACAATTACATTATAAATTTGATCATCACCAATTAAAGTGCCAG
GATTTCCTAATTCTGCACGAATTAGGAGTCTTAATGATGTTCCTACTATA
CCAGATCATCTCCCAAATAAGAAATATAATGTACCAATATCTTT
>E273 [organism= Dichotomius boreus] [Specimen_voucher= E273] [location=mitochondrion] [molecule=dna] [gene=cytochrome oxidase subunit 1; COI barcode region] [comment=GenBank staff is unable to verify sequence and/or annotation provided by the submitter]
TTGGATCTCCTCCTCCTATTGGGTCAAAAAATGAAGTATTTAAATTACGG
TCAGTTAAAAGTATTGTGATAGCTCCAGCTAAAACTGGTAAAGATAATAG
TAAAAGAATAGCTGTTAATACAACAGCTCATGAAAATAAAGGTATACGAT
CAAATGATATACCATTTGATCGTATGTTAATTACAGTTGTAATAAAATTA
ACAGCTCCTAAGATAGAGGAAATTCCAGCTAGGTGTAAACTAAAAATAGC
TAAATCTACAGAAGCTCCTCTATGAGTAATATTAGCTGATAATGGAGGGT
ACACTGTTCAGCCTGTTCCAGCTCCTCTTTCTACTATTCTTCTTATTAAT
AGTAAAGTTAATGAAGGAGGTAAAAGTCAGAATCTTATATTATTTATTCG
GGGGAAAGCTATATCAGGAGCACCTAATATTAAGGGGATTAATCAATTTC
CGAATCCTCCAATTAAAATAGGTATAACTATGAAAAAAATTATAATAAAT
GCATGAGCAGTTACAATTACATTATAAATTTGATCATCACCAATTAAAGT
GCCAGGATTTCCTAATTCTGCACGAATTAGGAGTCTTAATGATGTTCCTA
CTATACCAGATCATCTCCCAAATAAGAAATATAATGTACCAATATCTT
>E268 [organism= Dichotomius mamillatus] [Specimen_voucher= E268] [location=mitochondrion] [molecule=dna] [gene=cytochrome oxidase subunit 1; COI barcode region] [comment=GenBank staff is unable to verify sequence and/or annotation provided by the submitter]
AGAATTGGATCTCCTCCTCCTATTGGATCAAAAAAGGAAGTATTTAAATT
ACGATCAGTTAAAAGTATAGTAATAGCACCTGCTAATACAGGTAAAGATA
GTAATAAAAGTAAAGCAGTTAATACAACTGCTCAAGAAAATAAAGGTATA
CGATCAAATGTTATTCCTGTTGATCGTATGTTAATTACTGTAGTAATAAA
ATTGACAGCCCCTAAAATAGAAGAAATACCTGCTAAATGTAATCTAAAAA
TAGCTAAATCTACTGAAGCCCCTCTATGAGCAATATTAGCTGATAAAGGT
GGATACACTGTTCAACCTGTTCCTGCCCCTCTTTCTACTATTCTTCTTAT
TAAAAGTAGAGTTAATGAGGGTGGAAGAAGTCAAAATCTTATATTATTTA
TTCGTGGAAATGCTATATCAGGAGCGCCCAATATTAAAGGTACAAGTCAA
TTACCAAATCCTCCAATTAAAATTGGTATAACTATAAAAAAAATTATAAT
AAATGCATGAGCAGTTACAATAACATTATAAATTTGATCATCACCAATTA
AAGTTCCAGGATTTCCTAATTCAGCACGAATTAATAGTCTTAAGGAAGTT
CCTGCTATTCCAGATCATCTTCCGAATAAAAAATATAAAGTGCCAATATC
TTT
>E274 [organism= Dichotomius mamillatus] [Specimen_voucher= E274] [location=mitochondrion] [molecule=dna] [gene=cytochrome oxidase subunit 1; COI barcode region] [comment=GenBank staff is unable to verify sequence and/or annotation provided by the submitter]
AGAATTGGATCTCCTCCTCCTATTGGATCAAAAAAGGAAGTATTTAAATT
ACGATCAGTTAAAAGTATAGTAATAGCACCTGCTAATACAGGTAAAGATA
GTAATAAAAGTAAAGCAGTTAATACAACTGCTCAAGAAAATAAAGGTATA
CGATCAAATGTTATTCCTGTTGATCGTATGTTAATTACTGTAGTAATAAA
ATTGACAGCCCCTAAAATAGAAGAAATACCTGCTAAATGTAATCTAAAAA
TAGCTAAATCTACTGAAGCCCCTCTATGAGCAATATTAGCTGATAAAGGT
GGATACACTGTTCAACCTGTTCCTGCCCCTCTTTCTACTATTCTTCTTAT
TAAAAGTAGAGTTAATGAGGGTGGAAGAAGTCAAAATCTTATATTATTTA
TTCGTGGAAATGCTATATCAGGAGCGCCCAATATTAAAGGTACAAGTCAA
TTACCAAATCCTCCAATTAAAATTGGTATAACTATAAAAAAAATTATAAT
AAATGCATGAGCAGTTACAATAACATTATAAATTTGATCATCACCAATTA
AAGTTCCAGGATTTCCTAATTCAGCACGAATTAATAGTCTTAAGGAAGTT
CCTGCTATTCCAGATCATCTTCCGAATAAAAAATATAAAGTGCCAATATC
TTT
>E343 [organism= Dichotomius mamillatus] [Specimen_voucher= E343] [location=mitochondrion] [molecule=dna] [gene=cytochrome oxidase subunit 1; COI barcode region] [comment=GenBank staff is unable to verify sequence and/or annotation provided by the submitter]
ATCTCCTCCTCCTATTGGATCAAAAAAGGAAGTATTTAAATTACGATCAG
TTAAAAGTATAGTAATAGCACCTGCTAATACAGGTAAAGATAGTAATAAA
AGTAAAGCAGTTAATACAACTGCTCAAGAAAATAAAGGTATACGATCAAA
TGTTATTCCTGTTGATCGTATATTAATTACTGTAGTAATAAAATTGACAG
CCCCTAAAATAGAAGAAATACCTGCTAAATGTAATCTAAAAATAGCTAAA
TCTACTGAAGCTCCTCTATGAGCAATATTAGCTGATAAAGGTGGATACAC
TGTTCAACCTGTTCCTGCCCCTCTTTCTACTATTCTTCTTATTAAAAGTA
GAGTTAATGAGGGTGGAAGAAGTCAAAATCTTATATTATTTATTCGTGGA
AATGCTATATCAGGAGCGCCTAATATTAAAGGTACAAGTCAATTACCAAA
TCCTCCAATTAAAATTGGTATAACTATAAAAAAAATTATAATAAATGCAT
GAGCAGTTACAATAACATTATAAATTTGATCATCGCCAATTAAAGTTCCA
GGATTTCCTAATTCAGCACGAATTAATAGTCTTAGGGAAGTTCCTACTAT
TCCAGATCATCT
>E219 [organism= Dichotomius protectus] [Specimen_voucher= E219] [location=mitochondrion] [molecule=dna] [gene=cytochrome oxidase subunit 1; COI barcode region] [comment=GenBank staff is unable to verify sequence and/or annotation provided by the submitter]
CCAAAAAATCAAAATAAATGTTGGTATAGAATTGGATCTCCTCCTCCTAT
AGGGTCAAAAAATGATGTATTTAAATTACGATCAGTTAATAATATAGTAA
TAGCTCCTGCTAATACAGGCAATGATAAAAGTAATAATAAGGCAGTTAGT
ACAACTGCTCATGCAAATAAAGGTATTCGATCAAAAGTTATTCCTCTTGA
ACGTATGTTAATTACAGTTGTAATAAAATTTACAGCTCCTAAAATAGATG
AAATTCCAGCTAAATGAAGTCTAAAAATAGCAAGATCTACAGAAGCTCCT
CTATGAGCAATATTTGCTGAGAGAGGTGGATACACTGTTCAACCTGTTCC
AGCTCCTCTTTCTACTATTCTTCTTATTAAAAGTAGAGTTAATGATGGGG
GGAGAAGTCAAAATCTTATATTATTTATTCGTGGGAATGCTATATCTGGA
GCTCCTAATATTAAGGGTACTAATCAATTACCAAATCCTCCAATTAAAAT
AGGTATTACTATAAAAAAAATTATAATAAATGCATGTGCAGTTACAATAA
CATTATAGATTTGATCATCACCAATTAATGTTCCCGGGTTTCCTAATTCT
GCTCGAATTAAGAGTCTTAGAGAAGTTCCTACTATACCTGATCATCTACC
AAATAAGAAATATAATGTTCCAATATCTT
>E220 [organism= Dichotomius protectus] [Specimen_voucher= E220] [location=mitochondrion] [molecule=dna] [gene=cytochrome oxidase subunit 1; COI barcode region] [comment=GenBank staff is unable to verify sequence and/or annotation provided by the submitter]
TGGGTCTCCTCCTCCTATAGGGTCAAAAAATGATGTATTTAAATTACGAT
CAGTTAATAATATAGTAATAGCTCCTGCTAATACAGGTAATGATAAAAGT
AATAATAAGGCAGTTAGTACAACTGCTCATGCAAATAAAGGTATTCGATC
AAAAGTCATTCCTCTTGAACGTATGTTAATTACAGTTGTAATAAAATTTA
CAGCTCCTAAAATAGATGAAATTCCAGCTAAATGAAGTCTAAAAATAGCA
AGATCTACAGAAGCTCCTCTATGAGCAATATTTGCTGAGAGAGGTGGATA
CACTGTTCAACCTGTTCCAGCTCCTCTTTCTACTATTCTTCTTATTAAAA
GTAGAGTTAATGATGGGGGGAGAAGTCAAAATCTTATATTATTTATTCGT
GGGAATGCTATATCTGGAGCTCCTAATATTAAGGGTACTAATCAATTACC
AAATCCTCCAATTAAAATAGGTATTACTATAAAAAAAATTATAATAAATG
CATGTGCAGTTACAATAACATTATAGATTTGATCATCACCAATTAATGTT
CCTGGGTTTCCTAATTCTGCTCGAATTAAGAGTCTTAAAGAAGTTCCTAC
TATACCT
>E266 [organism= Dichotomonius podalirius] [Specimen_voucher= E266] [location=mitochondrion] [molecule=dna] [gene=cytochrome oxidase subunit 1; COI barcode region] [comment=GenBank staff is unable to verify sequence and/or annotation provided by the submitter]
CCTCCCCCTATAGGATCAAAAAATGATGTATTTAAATTACGATCAGTTAA
AAGTATTGTAATAGCACCAGCTAATACTGGTAGGGATAGTAGTAAAAGAA
TAGCTGTTAAAATAACTGCTCATGAGAATAAGGGTATACGATCAAATGTT
ATTCCTGTAGATCGTATATTAATAATAGTTGTAATAAAATTAACAGCTCC
TAAAATAGAAGAAATTCCTGCTAAATGTAATCTAAAAATTGCTAAATCTA
CAGAAGCTCCTCTATGAGTAACATTGGCTGATAAAGGTGGATACACTGTT
CAACCTGTTCCGGCTCCTCTTTCTACTATTCTTCTTATTAATAGTAAGGT
TAATGAAGGAGGAAGAAGTCAGAATCTTATATTATTTATTCGGGGAAATG
CTATATCTGGAGCTCCTAATATTAAGGGAATTAGTCAATTTCCGAATCCA
CCAATTAAAATTGGTATAACTATAAAGAAAATTATAATAAATGCATGAGC
AGTTACAATTACATTATAAATTTGATCATCACCAATTAAAGTTCCCGGAT
TTCCTAATTCTGCACGAATTAAAAGTCTTAATGAAGTTCCTAC
>E195 [organism= Dichotomius quinquelobatus] [Specimen_voucher= E195] [location=mitochondrion] [molecule=dna] [gene=cytochrome oxidase subunit 1; COI barcode region] [comment=GenBank staff is unable to verify sequence and/or annotation provided by the submitter]
TGGGTCACCTCCTCCTATAGGATCAAAAAATGATGTATTTAAATTACGAT
CAGTTAATAGTATAGTAATAGCACCTGCTAATACAGGTAATGATAAAAGT
AATAGTAAAGCAGTTAATACAACAGCTCATGCAAATAAGGGTATACGATC
AAAAGTTATTCCTCTTGAACGTATGTTAATTACAGTTGTAATAAAATTTA
CGGCCCCTAGAATAGAAGAAATTCCTGCTAAATGAAGTCTAAAAATAGCA
AGATCTACAGAAGCTCCTCTATGAGCAATATTTGCTGAAAGAGGGGGGTA
CACTGTTCAACCTGTTCCAGCCCCTCTTTCTACTATTCTTCTTATTAAAA
GTAGAGTTAATGAGGGGGGAAGAAGTCAAAATCTTATATTATTTATTCGT
GGAAATGCTATATCCGGAGCCCCTAGTATTAAGGGTACTAATCAATTACC
AAATCCTCCAATTAAAATAGGTATTACTATAAAAAAAATTATAATAAATG
CATGTGCAGTTACAATAACATTATAGATTTGATCATCACCAATTAATGTC
CCAGGATTTCCCAATTCTGCTCGAATTAAGAGTCTTAAGGAAGTTCCTAC
CATCCCCGATCATCTACC
>E190 [organism= Dichotomius yucatanus] [Specimen_voucher= E190] [location=mitochondrion] [molecule=dna] [gene=cytochrome oxidase subunit 1; COI barcode region] [comment=GenBank staff is unable to verify sequence and/or annotation provided by the submitter]
AGAATTGGATCTCCTCCTCCAATTGGATCAAAGAATGAAGTATTTAAATT
TCGATCAGTTAATAATATAGTAATAGCTCCAGCTAAAACTGGTAAAGATA
ATAATAATAGAAGTGCTGTAATAGCTACAGATCATACAAATAAAGGTATA
CGATCGAAAGTTATTCCTGTTGATCGTATATTAATAACAGTTGTAATAAA
ATTAACAGCTCCTAAAATTGAAGAGATACCTGCTAAATGAAGGCTAAAAA
TAGCTAAATCTACTGATGCACCTCCATGGGCAATATTTGATGATAAAGGG
GGATACACTGTTCATCCTGTTCCTGCACCTCTTTCTACTATTCTTCTTAT
TAATAATAAAGTTAGAGAAGGAGGTAAAAGTCAAAATCTTATATTATTTA
TTCGAGGGAAAGCTATATCTGGTGCACCTAATATTAAAGGAACTAATCAA
TTACCAAATCCTCCAATTAAAATGGGTATAACTATAAAAAAAATTATAAT
AAATGCATGAGCTGTTACAATAACATTATAAATTTGGTCATCACCAATTA
AAGTTCCTGGATTACCTAATTCAGCTCGAATTAATATTCTTAAAGATGTT
CCAACTATACCAGATCATCTTCCAAATAAAAAATATAAAGTTCCAATATC
TT
>E191 [organism= Dichotomius yucatanus] [Specimen_voucher= E191] [location=mitochondrion] [molecule=dna] [gene=cytochrome oxidase subunit 1; COI barcode region] [comment=GenBank staff is unable to verify sequence and/or annotation provided by the submitter]
AGAATTGGATCTCCTCCTCCAATTGGATCAAAGAATGAAGTATTTAAATT
TCGATCAGTTAATAATATAGTAATAGCTCCAGCTAAAACTGGTAAAGATA
ATAATAATAGAAGTGCTGTAATAGCTACAGATCATACAAATAAAGGTATA
CGATCGAAAGTTATTCCTGTTGATCGTATATTAATAACAGTTGTAATAAA
ATTAACAGCTCCTAAAATTGAAGAGATACCTGCTAAATGAAGGCTAAAAA
TAGCTAAATCTACTGATGCACCTCCATGGGCAATATTTGATGATAAAGGG
GGATACACTGTTCATCCTGTTCCTGCACCTCTTTCTACTATTCTTCTTAT
TAATAATAAAGTTAGAGAAGGAGGTAAAAGTCAAAATCTTATATTATTTA
TTCGAGGGAAAGCTATATCTGGTGCACCTAATATTAAAGGAACTAATCAA
TTACCAAATCCTCCAATTAAAATGGGTATAACTATAAAAAAAATTATAAT
AAATGCATGAGCTGTTACAATAACATTATAAATTTGGTCATCACCAATTA
AAGTTCCTGGATTACCTAATTCAGCTCGAATTAATATTCTTAAAGATGTT
CCAACTATACCAGATCATCTTCCAAATAAAAAATATAAAGTTCCAATATC
TTT
>E192 [organism= Dichotomius yucatanus] [Specimen_voucher= E192] [location=mitochondrion] [molecule=dna] [gene=cytochrome oxidase subunit 1; COI barcode region] [comment=GenBank staff is unable to verify sequence and/or annotation provided by the submitter]
AGAATTGGATCTCCTCCTCCAATTGGATCAAAGAATGAAGTATTTAAATT
TCGATCAGTTAATAATATAGTAATAGCTCCAGCTAAAACTGGTAAAGATA
ATAATAATAGAAGTGCTGTAATAGCTACAGATCATACAAATAAAGGTATA
CGATCGAAAGTTATTCCTGTTGATCGTATATTAATAACAGTTGTAATAAA
ATTAACAGCTCCTAAAATTGAAGAGATACCTGCTAAATGAAGGCTAAAAA
TAGCTAAATCTACTGATGCACCTCCATGGGCAATATTTGATGATAAAGGG
GGATACACTGTTCATCCTGTTCCTGCACCTCTTTCTACTATTCTTCTTAT
TAATAATAAAGTTAGAGAAGGAGGTAAAAGTCAAAATCTTATATTATTTA
TTCGAGGGAAAGCTATATCTGGTGCACCTAATATTAAAGGAACTAATCAA
TTACCAAATCCTCCAATTAAAATGGGTATAACTATAAAAAAAATTATAAT
AAATGCATGAGCTGTTACAATAACATTATAAATTTGGTCATCACCAATTA
AAGTTCCTGGATTACCTAATTCAGCTCGAATTAATATTCTTAAAGATGTT
CCAACTATACCAGATCATCTTCCAAATAAAAAATATAAAGTTCCAATATC
TTT
>E193 [organism= Dichotomius yucatanus] [Specimen_voucher= E193] [location=mitochondrion] [molecule=dna] [gene=cytochrome oxidase subunit 1; COI barcode region] [comment=GenBank staff is unable to verify sequence and/or annotation provided by the submitter]
AGAATTGGATCTCCTCCTCCAATTGGATCAAAGAATGAAGTATTTAAATT
TCGATCAGTTAATAATATAGTAATAGCTCCAGCTAAAACTGGTAAAGATA
ATAATAATAGAAGTGCTGTAATAGCTACAGATCATACAAATAAAGGTATA
CGATCGAAAGTTATTCCTGTTGATCGTATATTAATAACAGTTGTAATAAA
ATTAACAGCTCCTAAAATTGAAGAGATACCTGCTAAATGAAGGCTAAAAA
TAGCTAAATCTACTGATGCACCTCCATGGGCAATATTTGATGATAAAGGT
GGATACACTGTTCATCCTGTTCCTGCACCTCTTTCTACTATTCTTCTTAT
TAATAATAAAGTTAGAGAAGGAGGTAAAAGTCAAAATCTTATATTATTTA
TTCGAGGGAAAGCTATATCTGGTGCACCTAATATTAAAGGAACTAATCAA
TTACCAAATCCTCCAATTAAAATGGGTATAACTATAAAAAAAATTATAAT
AAATGCATGAGCTGTTACAATAACATTATAAATTTGGTCATCACCAATTA
AAGTTCCTGGATTACCTAATTCAGCTCGAATTAATATTCTTAAAGATGTT
CCAACTATACCAGATCATCTTCCAAATAAAAAATATAAAGTTCCAATATC
TTT
>030 [organism= Dichotomius nisus] [Specimen_voucher= 030] [location=mitochondrion] [molecule=dna] [gene=cytochrome oxidase subunit 1; COI barcode region] [comment=GenBank staff is unable to verify sequence and/or annotation provided by the submitter]
GAAGTATTTAAATTACGATCAGTTAAAAGTATAGTAATTGCTCCTGCTAA
TACTGGTAATGATAAAAGTAATAATAAAGCTGTAATTGCTACTGCTCAAG
CAAATAAAGGTATTCGATCAAATGTTATTCCTGTAGTTCGTATATTAATT
ACTGTTGTAATAAAATTTACTGCTCCTAAAATTGAAGAAATTCCTGCTAA
ATGTAATCTAAAAATAGCTAAATCTACAGAAGCTCCTCCATGAGCTATAT
TAACTGATAAGGGGGGATACACTGTTCATCCAGTACCAGCCCCTCTTTCA
ATTATTCTTCTTATTAATAAAAGAGTTAAAGAAGGAGGAAGAAGTCAAAA
TCTTATATTATTTATTCGAGGGAATGCTATATCAGGAGCTCCTAATATTA
AAGGTACTAATCAATTTCCAAATCCCCCAATTAAAATAGGTATAACTATA
AAAAAAATTATAATAAATGCATGAGCTGTTACAATTACATTATAAATTTG
ATCATC
>E218 [organism= Dichotomius satanas] [Specimen_voucher= E218] [location=mitochondrion] [molecule=dna] [gene=cytochrome oxidase subunit 1; COI barcode region] [comment=GenBank staff is unable to verify sequence and/or annotation provided by the submitter]
ATAGGATCAAAAAATGATGTATTTAAATTACGGTCAGTTAATAACATAGT
AATAGCTCCTGCTAATACAGGTAATGATAAAAGTAATAGTAAAGCAGTTA
ATACAACAGCTCATGCAAATAAGGGTATTCGATCAAAAGTTATTCCTCTT
GAACGTATATTAATTACTGTTGTAATAAAATTTACAGCTCCTAAAATAGA
TGAAATTCCTGCTAAATGAAGTCTAAAAATAGCAAGATCTACAGAAGCTC
CTCTATGAGCAATATTTGCTGAAAGAGGTGGATACACTGTTCAACCTGTT
CCAGCCCCTCTTTCTACCATTCTTCTTATTAAAAGTAGAGTTAATGATGG
GGGAAGAAGTCAAAATCTTATGTTATTTATTCGTGGGAATGCTATATCTG
GAGCACCTAATATTAAAGGTACTAATCAATTACCAAATCCTCCAATTAGA
ATAGGTATAACTATTAAAAAAATTATAATAAATGCATGTGCAGTTACAAT
AACATTATAGATTTGATCATCACCAATTAATGTTCCAGGGTTCCCTAATT
CTGCTCGAATTAGAAGTCTTAAAGATGTTCCTACTATCCCTGATCATCTA

>E70 [organism= Dichotomius satanas] [Specimen_voucher= E70] [location=mitochondrion] [molecule=dna] [gene=cytochrome oxidase subunit 1; COI barcode region] [comment=GenBank staff is unable to verify sequence and/or annotation provided by the submitter] [sex= male] [Note= 3 protuberances on pronotum]
CCAAAAAATCAAAATAAATGTTGGTATAAAATTGGGTCTCCTCCACCTAT
AGGATCAAAAAATGATGTATTTAAATTACGGTCAGTTAATAATATAGTAA
TAGCTCCTGCTAATACAGGTAATGATAAAAGTAATAGTAAAGCAGTTAAT
ACAACAGCTCATGCAAATAAGGGTATTCGATCAAAAGTTATTCCTCTTGA
ACGTATATTAATTACTGTTGTAATAAAATTTACAGCTCCTAAAATAGATG
AAATTCCTGCTAAATGAAGTCTAAAAATAGCAAGATCTACAGAAGCTCCT
CTATGAGCAATATTTGCTGAAAGAGGTGGATACACTGTTCAACCTGTTCC
AGCCCCTCTTTCTACTATTCTTCTTATTAAAAGTAGAGTTAATGATGGGG
GAAGAAGTCAAAATCTTATGTTATTTATTCGTGGGAATGCTATATCTGGA
GCACCTAATATTAAAGGTACTAATCAATTACCAAATCCTCCAATTAGAAT
AGGTATAACTATAAAAAAAATTATAATAAATGCATGAGCAGTTACAATAA
CATTATAGATTTGATCATCACCAATTAATGTTCCAGGGTTTCCTAATTCT
GCCCGAATTAGAAGTCTTAAAGAGGTTCCTACTATCCCTGATCATCTACC
AAATAAGAAATATAAAGTTCCAATATCTTT
>E72 [organism= Dichotomius satanas] [Specimen_voucher= E72] [location=mitochondrion] [molecule=dna] [gene=cytochrome oxidase subunit 1; COI barcode region] [comment=GenBank staff is unable to verify sequence and/or annotation provided by the submitter] [sex= male] [Note= 3 protuberances on pronotum]
CCAAAAAATCAAAATAAATGTTGGTATAAAATTGGATCTCCTCCTCCCAT
AGGATCAAAAAATGATGTATTTAAATTACGATCAGTTAATAATATAGTGA
TAGCTCCTGCTAATACAGGTAATGATAAAAGTAATAATAAAGCAGTTAAT
ACAACAGCTCATGCAAATAAGGGTATTCGGTCAAAAGTTATTCCTCTTGA
ACGTATATTAATTACTGTTGTAATAAAATTTACAGCTCCTAAAATAGATG
AAATTCCTGCTAAATGAAGTCTAAAAATAGCAAGATCTACAGAAGCTCCT
CTATGAGCAATATTTGCTGAAAGAGGTGGGTACACTGTTCAACCTGTTCC
AGCCCCTCTTTCTACTATTCTTCTTATTAAAAGTAGAGTTAATGATGGGG
GAAGAAGTCAAAATCTTATGTTATTTATTCGTGGGAATGCTATATCTGGG
GCACCTAGTATTAAAGGTACTAATCAATTACCAAATCCTCCAATTAAAAT
AGGTATTACTATAAAAAAAATTATAATAAATGCATGAGCAGTTACAATAA
CATTATAGATTTGATCATCACCAATTAATGTTCCAGGGTTTCCTAATTCT
GCTCGAATTAGAAGTCTTAAAGAAGTTCCTACTATCCCTGATCATCTACC
AAATAAGAAATATAAAGTTCCAATATCTTT
>E78 [organism= Dichotomius satanas] [Specimen_voucher= E78] [location=mitochondrion] [molecule=dna] [gene=cytochrome oxidase subunit 1; COI barcode region] [comment=GenBank staff is unable to verify sequence and/or annotation provided by the submitter] [sex= male] [Note= 3 protuberances on pronotum]
CTTACGATCAGTTAATAATATAGTAATAGCTCCTGCTAATACAGGTAATG
ATAAAAGTAATAATAAAGCAGTTAATACAACTGCTCATGCAAATAAAGGT
ATTCGATCAAAAGTTATTCCTCTTGAACGTATGTTAATTACAGTTGTAAT
AAAATTTACAGCTCCTAAAATAGATGAAATTCCTGCTAAATGAAGTCTAA
AAATAGCAAGATCTACAGAAGCTCCTCTATGAGCAATATTTGCTGAGAGA
GGGGGATACACTGTTCAACCTGTTCCAGCCCCTCTTTCTACTATTCTTCT
TATTAAAAGTAGAGTTAATGATGGGGGGAGAAGTCAAAATCTTATATTAT
TTATTCGTGGGAATGCTATATCTGGGGCTCCTAATATTAAAGGTACTAAT
CAATTACCAAATCCTCCAATTAAAATAGGTATTACTATAAAAAAAATTAT
AATAAATGCATGTGCAGTTACAATAACATTATAGATTTGATCATCACCAA
TTAATGTTCCAGGGTTTCCTAATTCTGCTCGAATTAAAAGTCTTAAAGAA
GTTCCTACTATACCTGATCATCTACC
>E79 [organism= Dichotomius satanas] [Specimen_voucher= E79] [location=mitochondrion] [molecule=dna] [gene=cytochrome oxidase subunit 1; COI barcode region] [comment=GenBank staff is unable to verify sequence and/or annotation provided by the submitter] [sex= male] [Note= 3 protuberances on pronotum]
CGATCAGTTAATAATATAGTAATAGCTCCTGCTAGTACAGGTAATGATAA
AAGTAATAATAAAGCAGTTAATACAACTGCTCATGCAAATAAAGGTATTC
GATCAAAAGTTATTCCTCTTGAACGTATGTTAATTACAGTTGTAATAAAA
TTTACAGCTCCTAAAATAGATGAAATTCCAGCTAAATGAAGTCTAAAAAT
AGCAAGATCTACAGAAGCTCCTCTATGAGCAATATTTGCTGAGAGAGGTG
GATACACTGTTCAACCTGTTCCAGCCCCTCTTTCTACTATTCTTCTTATT
AAAAGTAGAGTTAATGATGGGGGGAGAAGTCAAAATCTTATATTATTTAT
TCGTGGGAATGCTATATCTGGGGCTCCTAATATTAAAGGTACTAATCAAT
TACCAAATCCTCCAATTAAAATAGGTATTACTATAAAAAAAATTATAATA
AATGCATGTGCAGTTACAATAACATTATAGATTTGATCATCACCAATTAA
TGTTCCTGGGTTTCCTAATTCTGCTCGAATTAAGAGTCTTAAAGAAGTTC
CTACTAT
>E89 [organism= Dichotomius satanas] [Specimen_voucher= E89] [location=mitochondrion] [molecule=dna] [gene=cytochrome oxidase subunit 1; COI barcode region] [comment=GenBank staff is unable to verify sequence and/or annotation provided by the submitter] [sex= male] [Note= 3 protuberances on pronotum]
CCAAAAAATCAAAATAAATGTTGGTATAAAATGGGATCTCCTCCACCCAT
AGGATCAAAAAATGATGTATTTAAATTACGATCAGTTAATAATATAGTAA
TTGCTCCTGCTAATACAGGTAATGATAAAAGTAATAATAAAGCAGTTAAT
ACAACAGCTCATGCAAATAAGGGTATTCGATCAAAAGTTATCCCTCTTGA
ACGTATATTAATTACTGTTGTAATAAAATTTACAGCCCCTAAAATAGATG
AAATTCCTGCTAAATGAAGTCTAAAAATAGCAAGATCTACAGAAGCTCCT
CTATGAGCAATATTTGCTGAAAGAGGTGGATACACTGTTCAACCTGTTCC
AGCCCCTCTTTCTACTATTCTTCTTATTAAAAGTAGAGTTAATGATGGGG
GAAGAAGTCAAAATCTTATGTTATTTATTCGTGGGAATGCTATATCTGGG
GCACCTAATATTAAAGGTACTAATCAATTACCAAATCCTCCAATTAGAAT
AGGTATAACTATAAAAAAAATTATAATAAATGCATGTGCAGTTACAATAA
CATTATAGATTTGATCATCACCAATTAATGTTCCGGGGTTTCCTAATTCT
GCTCGAATTAGAAGTCTTAAAGAGGTTCCTACTATTCCTGATCATCTACC
AAATAAGAAATATAAAGTTCCAATATCTTT
>E94 [organism= Dichotomius satanas] [Specimen_voucher= E94] [location=mitochondrion] [molecule=dna] [gene=cytochrome oxidase subunit 1; COI barcode region] [comment=GenBank staff is unable to verify sequence and/or annotation provided by the submitter] [sex= male] [Note= 3 protuberances on pronotum]
CCAAAAAATCAAAATAAATGTTGGTATAAAATGGGATCTCCTCCACCCAT
AGGATCAAAAAATGATGTATTTAAATTACGATCAGTTAATAATATAGTAA
TTGCTCCTGCTAATACAGGTAATGATAAAAGTAATAATAAAGCAGTTAAT
ACAACAGCTCATGCAAATAAGGGTATTCGATCAAAAGTTATCCCTCTTGA
ACGTATATTAATTACTGTTGTAATAAAATTTACAGCCCCTAAAATAGATG
AAATTCCTGCTAAATGAAGTCTAAAAATAGCAAGATCTACAGAAGCTCCT
CTATGAGCAATATTTGCTGAAAGAGGTGGATACACTGTTCAACCTGTTCC
AGCCCCTCTTTCTACTATTCTTCTTATTAAAAGTAGAGTTAATGATGGGG
GAAGAAGTCAAAATCTTATGTTATTTATTCGTGGGAATGCTATATCTGGG
GCACCTAATATTAAAGGTACTAATCAATTACCAAATCCTCCAATTAGAAT
AGGTATAACTATAAAAAAAATTATAATAAATGCATGTGCAGTTACAATAA
CATTATAGATTTGATCATCACCAATTAATGTTCCGGGGTTTCCTAATTCT
GCTCGAATTAGAAGTCTTAAAGAAGTTCCTACTATTCCTGATCATCTACC
AAATAAGAAATATAAAGTTCCAATATCTTT
>E96 [organism= Dichotomius satanas] [Specimen_voucher= E96] [location=mitochondrion] [molecule=dna] [gene=cytochrome oxidase subunit 1; COI barcode region] [comment=GenBank staff is unable to verify sequence and/or annotation provided by the submitter] [sex= male] [Note= 3 protuberances on pronotum]
CCAAAAAATCAAAATAAATGTTGGTATAAAATGGGATCTCCTCCACCCAT
AGGATCAAAAAATGATGTATTTAAATTACGATCAGTTAATAATATAGTAA
TTGCTCCTGCTAATACAGGTAATGATAAAAGTAATAATAAAGCAGTTAAT
ACAACAGCTCATGCAAATAAGGGTATTCGATCAAAAGTTATCCCTCTTGA
ACGTATATTAATTACTGTTGTAATAAAATTTACAGCCCCTAAAATAGATG
AAATTCCTGCTAAATGAAGTCTAAAAATAGCAAGATCTACAGAAGCTCCT
CTATGAGCAATATTTGCTGAAAGAGGTGGATACACTGTTCAACCTGTTCC
AGCCCCTCTTTCTACTATTCTTCTTATTAAAAGTAGAGTTAATGATGGGG
GAAGAAGTCAAAATCTTATGTTATTTATTCGTGGGAATGCTATATCTGGG
GCACCTAATATTAAAGGTAATAATCAATTACCAAATCCTCCAATTAAAAT
AGGTATAACTATAAAAAAAATTATAATAAATGCATGTGCAGTTACAATAA
CATTATAGATTTGATCATCACCAATTAATGTTCCGGGGTTTCCTAATTCT
GCTCGAATTAGAAGTCTTAAAGAGGTTCCTACTATTCCTGATCATCTACC
AAATAAGAAATATAAAGTTCCAATATCTTT
>E104 [organism= Dichotomius satanas] [Specimen_voucher= E104] [location=mitochondrion] [molecule=dna] [gene=cytochrome oxidase subunit 1; COI barcode region] [comment=GenBank staff is unable to verify sequence and/or annotation provided by the submitter] [sex= male] [Note= 3 protuberances on pronotum]
CCAAAAAATCAAAATAAATGTTGATATAAAATTGGATCTCCTCCTCCTAT
AGGATCAAAAAATGATGTATTTAAATTACGATCAGTTAATAATATAGTAA
TAGCTCCTGCTAATACTGGTAATGATAAAAGTAATAATAAAGCAGTTAAT
ACAACAGCTCATGCAAATAAAGGTATTCGGTCAAAGGTTATTCCTCTTGA
ACGTATATTAATTACAGTTGTAATAAAATTAACAGCCCCTAAAATAGATG
AAATTCCAGCTAAATGAAGTCTAAAAATAGCAAGATCTACAGAAGCTCCT
CTATGAGCAATATTTGCTGAGAGAGGGGGATACACTGTTCAACCTGTTCC
AGCTCCTCTTTCTACTATTCTTCTTATTAAAAGTAGAGTTAATGATGGGG
GAAGAAGTCAAAATCTTATATTGTTTATTCGTGGGAATGCTATATCTGGA
GCTCCTAATATTAAAGGTACTAATCAATTACCAAATCCTCCAATTAAAAT
AGGTATTACTATAAAAAAAATTATAATAAATGCATGTGCAGTTACAATAA
CATTATAGATTTGATCATCACCAATTAATGTTCCAGGGTTTCCTAATTCT
GCTCGAATTAGAAGTCTTAAAGAAGTTCCTACTATACCTGATCATCTACC
AAATAAAAAATATAATGTTCCAATATCTTT
>E224 [organism= Dichotomius satanas] [Specimen_voucher= E224] [location=mitochondrion] [molecule=dna] [gene=cytochrome oxidase subunit 1; COI barcode region] [comment=GenBank staff is unable to verify sequence and/or annotation provided by the submitter] [sex= male] [Note= 3 protuberances on pronotum]
CCAAAAAATCAAAATAAATGTTGGTATAAAATTGGATCTCCTCCTCCTAT
AGGGTCAAAAAATGATGTATTTAAATTACGATCAGTTAATAATATAGTGA
TAGCCCCTGCTAATACAGGTAATGATAAAAGTAATAGTAAAGCAGTTAAT
ACAACAGCTCATGCAAATAAGGGTATTCGGTCAAAAGTTATTCCTCTTGA
ACGTATATTAATTACTGTTGTAATAAAATTTACAGCTCCTAAAATAGATG
AAATTCCTGCTAAATGAAGTCTAAAAATAGCAAGATCTACAGAAGCTCCT
CTATGAGCAATATTTGCTGAAAGAGGTGGGTACACTGTTCAACCTGTTCC
GGCCCCTCTTTCTACTATTCTTCTTATTAAAAGTAGAGTTAATGAGGGGG
GAAGAAGTCAAAATCTTATGTTATTTATTCGTGGGAATGCTATATCTGGG
GCACCTAGTATTAAAGGTACTAATCAATTACCAAATCCTCCAATTAAAAT
AGGTATTACTATAAAAAAAATTATAATAAATGCATGTGCAGTTACAATAA
CATTATAGATTTGATCATCACCAATTAATGTTCCAGGGTTTCCTAATTCT
GCTCGAATCAGAAGTCTTAAAGAAGTTCCTACTATCCCTGATCATCTACC
AAATAAGAAATATAAAGTTCCAATATCTTT
>E227 [organism= Dichotomius satanas] [Specimen_voucher= E227] [location=mitochondrion] [molecule=dna] [gene=cytochrome oxidase subunit 1; COI barcode region] [comment=GenBank staff is unable to verify sequence and/or annotation provided by the submitter] [sex= male] [Note= 3 protuberances on pronotum]
AAAAAATGATGTATTTAAATTACGATCAGTTAATAATATAGTGATAGCTC
CTGCTAATACAGGTAATGATAAAAGTAATAGTAAAGCAGTTAATACAACA
GCTCATGCAAATAGGGGTATTCGGTCAAAAGTTATTCCTCTTGAACGTAT
ATTAATTACTGTTGTAATAAAATTTACAGCTCCTAAAATAGATGAAATTC
CTGCTAAATGAAGTCTAAAAATAGCAAGATCTACAGAAGCTCCTCTATGA
GCAATATTTGCTGAAAGAGGTGGGTACACTGTTCAACCTGTTCCAGCCCC
TCTTTCTACTATTCTTCTTATTAAAAGTAGAGTTAATGATGGGGGAAGAA
GTCAAAATCTTATGTTATTTATTCGTGGGAATGCTATATCTGGGGCACCT
AGTATTAAAGGTACTAATCAATTACCAAATCCTCCAATTAAAATAGGTAT
TACTATAAAAAAAATTATAATAAATGCATGTGCAGTTACAATAACATTAT
AGATTTGATCATCACCAATTAATGTTCCAGGGTTTCCTAATTCTGCTCGA
ATCAGAAGTCTTAAAGAAGTTCCTACTATCCCTGATCATCTACCAAATAA
GAAATATAAAGTTCCAATATCTTT
>E228 [organism= Dichotomius satanas] [Specimen_voucher= E228] [location=mitochondrion] [molecule=dna] [gene=cytochrome oxidase subunit 1; COI barcode region] [comment=GenBank staff is unable to verify sequence and/or annotation provided by the submitter] [sex= male] [Note= 3 protuberances on pronotum]
CCTCCTCCTATAGGGTCAAAAAATGATGTATTTAAATTACGATCAGTTAA
TAATATAGTGATAGCCCCTGCTAATACAGGTAATGATAAAAGTAATAGTA
AAGCAGTTAATACAACAGCTCATGCAAATAGGGGTATTCGGTCAAAAGTT
ATTCCTCTTGAACGTATATTAATTACTGTTGTAATAAAATTTACAGCTCC
TAAAATAGATGAAATTCCTGCTAAATGAAGTCTAAAAATAGCAAGATCTA
CAGAAGCTCCTCTATGAGCAATATTTGCTGAAAGAGGTGGGTACACTGTT
CAACCTGTTCCGGCCCCTCTTTCTACTATTCTTCTTATTAAAAGTAGAGT
TAATGAGGGGGGAAGAAGTCAAAATCTTATGTTATTTATTCGTGGGAATG
CTATATCTGGGGCACCTAGTATTAAAGGTACTAATCAATTACCAAATCCT
CCAATTAAAATAGGTATTACTATAAAAAAAATTATAATAAATGCATGTGC
AGTTACAATAACATTATAGATTTGATCATCACCAATTAATGTTCCAGGGT
TTCCTAATTCTGCTCGAATCAGAAGTCTTAAAGAAGTTCCTACTATCCCT
GATCATCTACC
>E230 [organism= Dichotomius satanas] [Specimen_voucher= E230] [location=mitochondrion] [molecule=dna] [gene=cytochrome oxidase subunit 1; COI barcode region] [comment=GenBank staff is unable to verify sequence and/or annotation provided by the submitter] [sex= male] [Note= 3 protuberances on pronotum]
CCAAAAAATCAGAATAAATGTTGGTATAAAATTGGATCTCCTCCTCCTAT
AGGGTCAAAAAATGATGTATTTAAATTACGATCAGTTAATAATATAGTGA
TAGCCCCTGCTAATACAGGTAATGATAAAAGTAATAGTAAAGCAGTTAAT
ACAACAGCTCATGCAAATAGGGGTATTCGGTCAAAAGTTATTCCTCTTGA
ACGTATATTAATTACTGTTGTAATAAAATTTACAGCTCCTAAAATAGATG
AAATTCCTGCTAAATGAAGTCTAAAAATAGCAAGATCTACAGAAGCTCCT
CTATGAGCAATATTTGCTGAAAGAGGTGGGTACACTGTTCAACCTGTTCC
GGCCCCTCTTTCTACTATTCTTCTTATTAAAAGTAGAGTTAATGAGGGGG
GAAGAAGTCAAAATCTTATGTTATTTATTCGTGGGAATGCTATATCTGGG
GCACCTAGTATTAAAGGTACTAATCAATTACCAAATCCTCCAATTAAAAT
AGGTATTACTATAAAAAAAATTATAATAAATGCATGTGCAGTTACAATAA
CATTATAGATTTGATCATCACCAATTAATGTTCCAGGGTTTCCTAATTCT
GCTCGAATCAGAAGTCTTAAAGAAGTTCCTACTATCCCTGATCATCTACC
AAATAAGAAATATAAAGTTCCAATATCTTT
>E232 [organism= Dichotomius alyattes] [Specimen_voucher= E232] [location=mitochondrion] [molecule=dna] [gene=cytochrome oxidase subunit 1; COI barcode region] [comment=GenBank staff is unable to verify sequence and/or annotation provided by the submitter] [sex= male] [Note= 3 protuberances on pronotum]
TCTCCTCCTCCTATAGGATCAAAAAATGATGTATTTAAATTACGGTCAGT
TAATAATATAGTAATAGCTCCTGCTAATACAGGTAATGATAAAAGTAATA
GTAAAGCAGTTAATACAACAGCTCATGCAAATAAGGGTATTCGATCAAAA
GTTATTCCTCTTGAACGTATATTAATTACTGTAGTAATAAAATTTACAGC
TCCTAAAATAGATGAAATTCCTGCTAAATGAAGTCTAAAAATAGCAAGAT
CTACAGAAGCTCCTCTATGAGCAATATTTGCTGAAAGAGGTGGGTACACT
GTTCAACCTGTTCCAGCCCCTCTTTCTACTATTCTTCTTATTAAAAGTAG
AGTTAATGATGGGGGAAGAAGTCAAAATCTTATATTATTTATTCGTGGGA
ATGCTATATCTGGAGCACCTAATATTAAGGGTACTAATCAATTTCCAAAT
CCTCCAATTAGGATAGGTATAACCATAAAAAAAATTATAATAAATGCATG
TGCAGTTACAATAACATTATAGATTTGATCATCACCAATTAATGTTCCTG
GGTTTCCTAATTCTGCTCGAATTAGAAGTCTTAAAGAAGTTCCTACTATT
CCTGATCATCTACCAAATAAGAAATATAAAGTTCCAATATCTTT
>E234 [organism= Dichotomius satanas] [Specimen_voucher= E234] [location=mitochondrion] [molecule=dna] [gene=cytochrome oxidase subunit 1; COI barcode region] [comment=GenBank staff is unable to verify sequence and/or annotation provided by the submitter] [sex= male] [Note= 3 protuberances on pronotum]
CCAAAAAATCAAAATAAATGTTGGTATAAAATTGGGTCTCCTCCACCTAT
AGGATCAAAAAATGATGTATTTAAATTACGGTCAGTTAATAATATAGTAA
TAGCTCCTGCTAATACAGGTAATGATAAAAGTAATAGTAAAGCAGTTAAT
ACAACAGCTCATGCAAATAAGGGTATTCGATCAAAAGTTATTCCTCTTGA
ACGTATATTAATTACTGTTGTAATAAAATTTACAGCTCCTAAAATAGATG
AAATTCCTGCTAAATGAAGTCTAAAAATAGCAAGATCTACAGAAGCTCCT
CTATGAGCAATATTTGCTGAAAGAGGTGGATACACTGTTCAACCTGTTCC
GGCCCCTCTTTCTACTATTCTTCTTATTAAAAGTAGAGTTAATGATGGGG
GAAGAAGTCAAAATCTTATGTTATTTATTCGTGGGAATGCTATATCTGGA
GCACCTAATATTAAAGGTACTAATCAATTACCAAATCCTCCAATTAGAAT
AGGTATAACTATAAAAAAAATTATAATAAATGCATGAGCAGTTACAATAA
CATTATAGATTTGATCATCACCAATTAATGTTCCAGGGTTTCCTAATTCT
GCCCGAATTAGAAGTCTTAAAGAGGTTCCTACTATTCCTGATCATCTACC
AAATAAGAAATATAAAGTTCCAATATCTTT
>E239 [organism= Dichotomius satanas] [Specimen_voucher= E239] [location=mitochondrion] [molecule=dna] [gene=cytochrome oxidase subunit 1; COI barcode region] [comment=GenBank staff is unable to verify sequence and/or annotation provided by the submitter] [sex= male] [Note= 3 protuberances on pronotum]
CCAAAAAATCAAAATAAATGTTGGTATAAAATTGGATCTCCTCCTCCCAT
AGGATCAAAAAATGATGTATTTAAATTACGATCAGTTAATAATATAGTGA
TAGCTCCTGCTAATACAGGTAATGATAAAAGTAATAATAAAGCAGTTAAT
ACAACAGCTCATGCAAATAAGGGTATTCGGTCAAAAGTTATTCCTCTTGA
ACGTATATTAATTACTGTTGTAATAAAATTTACAGCTCCTAAAATAGATG
AAATTCCTGCTAAATGAAGTCTAAAAATAGCAAGATCTACAGAAGCTCCT
CTATGAGCAATATTTGCTGAAAGAGGTGGGTACACTGTTCAACCTGTTCC
AGCCCCTCTTTCTACTATTCTTCTTATTAAAAGTAGAGTTAATGATGGGG
GAAGAAGTCAAAATCTTATGTTATTTATTCGTGGGAATGCTATATCTGGG
GCACCTAGTATTAAAGGTACTAATCAATTACCAAATCCTCCAATTAAAAT
AGGTATTACTATAAAAAAAATTATAATAAATGCATGAGCAGTTACAATAA
CATTATAGATTTGATCATCACCAATTAATGTTCCAGGGTTTCCTAATTCT
GCTCGAATTAGAAGTCTTAAAGAAGTTCCTACTATCCCTGATCATCTACC
AAATAAGAAATATAAAGTTCCAATATCTT
>E240 [organism= Dichotomius satanas] [Specimen_voucher= E240] [location=mitochondrion] [molecule=dna] [gene=cytochrome oxidase subunit 1; COI barcode region] [comment=GenBank staff is unable to verify sequence and/or annotation provided by the submitter] [sex= male] [Note= 3 protuberances on pronotum]
CCAAAAAATCAAAATAAATGTTGGTATAAAATTGGATCTCCTCCTCCCAT
AGGATCAAAAAATGATGTATTTAAATTACGATCAGTTAATAATATAGTGA
TAGCTCCTGCTAATACAGGTAATGATAAAAGTAATAATAAAGCAGTTAAT
ACAACAGCTCATGCAAATAAGGGTATTCGGTCAAAAGTTATTCCTCTTGA
ACGTATATTAATTACTGTTGTAATAAAATTTACAGCTCCTAAAATAGATG
AAATTCCTGCTAAATGAAGTCTAAAAATAGCAAGATCTACAGAAGCTCCT
CTATGAGCAATATTTGCTGAAAGAGGTGGGTACACTGTTCAACCTGTTCC
AGCCCCTCTTTCTACTATTCTTCTTATTAAAAGTAGAGTTAATGATGGGG
GAAGAAGTCAAAATCTTATGTTATTTATTCGTGGGAATGCTATATCTGGG
GCACCTAGTATTAAAGGTACTAATCAATTACCAAATCCTCCAATTAAAAT
AGGTATTACTATAAAAAAAATTATAATAAATGCATGAGCAGTTACAATAA
CATTATAGATTTGATCATCACCAATTAATGTTCCAGGGTTTCCTAATTCT
GCTCGAATTAGAAGTCTTAAAGAAGTTCCTACTATCCCTGATCATCTACC
AAATAAGAAATATAAAGTTCCAATATCTT
>E245 [organism= Dichotomius satanas] [Specimen_voucher= E245] [location=mitochondrion] [molecule=dna] [gene=cytochrome oxidase subunit 1; COI barcode region] [comment=GenBank staff is unable to verify sequence and/or annotation provided by the submitter] [sex= male] [Note= 3 protuberances on pronotum]
CCAAAAAATCAAAATAAATGTTGATATAGAATTGGATCTCCTCCTCCTAT
AGGGTCAAAAAATGATGTGTTTAAATTACGATCAGTTAATAATATAGTAA
TAGCTCCTGCTAGTACAGGTAATGATAAAAGTAATAATAAAGCAGTTAAT
ACAACTGCTCATGCAAATAAAGGTATTCGATCAAAAGTTATTCCTCTTGA
ACGTATGTTAATTACAGTTGTAATAAAATTTACAGCTCCTAAAATAGATG
AAATTCCAGCTAAATGAAGTCTAAAAATAGCAAGATCTACAGAAGCTCCT
CTATGAGCAATATTTGCTGAGAGAGGTGGATACACTGTTCAACCTGTTCC
AGCCCCTCTTTCTACTATTCTTCTTATTAAAAGTAGAGTTAATGATGGGG
GGAGAAGTCAAAATCTTATATTATTTATTCGTGGGAATGCTATATCTGGG
GCTCCTAATATTAAAGGTACTAATCAATTACCAAATCCTCCAATTAAAAT
AGGTATTACTATAAAAAAAATTATAATAAATGCATGTGCAGTTACAATAA
CATTATAGATTTGATCATCACCAATTAATGTTCCTGGGTTTCCTAATTCT
GCTCGAATTAAGAGTCTTAAAGAAGTTCCTACTATACCTGATCATCTACC
AAATAAGAAATATAATGTTCCAATATCTTT
>E247 [organism= Dichotomius satanas] [Specimen_voucher= E247] [location=mitochondrion] [molecule=dna] [gene=cytochrome oxidase subunit 1; COI barcode region] [comment=GenBank staff is unable to verify sequence and/or annotation provided by the submitter] [sex= male] [Note= 3 protuberances on pronotum]
CCTCCTCCTATAGGGTCAAAAAATGATGTGTTTAAATTACGATCAGTTAA
TAATATAGTAATAGCTCCTGCTAGTACAGGTAATGATAAAAGTAATAATA
AAGCAGTTAATACAACTGCTCATGCAAATAAAGGTATTCGATCAAAAGTT
ATTCCTCTTGAACGTATGTTAATTACAGTTGTAATAAAATTTACAGCTCC
TAAAATAGATGAAATTCCAGCTAAATGAAGTCTAAAAATAGCAAGATCTA
CAGAAGCTCCTCTATGAGCAATATTTGCTGAGAGAGGTGGATACACTGTT
CAACCTGTTCCAGCCCCTCTTTCTACTATTCTTCTTATTAAAAGTAGAGT
TAATGATGGGGGGAGAAGTCAAAATCTTATATTATTTATTCGTGGGAATG
CTATATCTGGGGCTCCTAATATTAAAGGTACTAATCAATTACCAAATCCT
CCAATTAAAATAGGTATTACTATAAAAAAAATTATAATAAATGCATGTGC
AGTTACAATAACATTATAGATTTGATCATCACCAATTAATGTTCCTGGGT
TTCCTAATTCTGCTCGAATTAAGAGTCTTAAAGAAGTTCCTAC
>E253 [organism= Dichotomius satanas] [Specimen_voucher= E253] [location=mitochondrion] [molecule=dna] [gene=cytochrome oxidase subunit 1; COI barcode region] [comment=GenBank staff is unable to verify sequence and/or annotation provided by the submitter] [sex= male] [Note= 3 protuberances on pronotum]
TCCTATAGGGTCAAAAAATGATGTATTTAAATTACGATCAGTTAATAATA
TAGTAATAGCTCCTGCTAATACAGGTAATGATAAAAGTAATAATAAAGCA
GTTAATACAACTGCTCATGCAAATAAAGGTATTCGATCAAAAGTTATTCC
TCTTGAACGTATGTTAATAACAGTTGTAATAAAATTTACAGCCCCTAAAA
TAGATGAAATTCCAGCTAAATGAAGTCTAAAAATAGCAAGATCTACAGAA
GCTCCTCTATGAGCAATATTTGCTGAGAGAGGTGGATACACTGTTCAACC
TGTTCCAGCCCCTCTTTCTACTATTCTTCTTATTAAAAGTAGAGTTAATG
ATGGGGGGAGAAGTCAAAATCTTATATTATTTATTCGTGGGAATGCTATA
TCTGGGGCTCCTAATATTAAAGGTACTAATCAATTACCAAATCCTCCAAT
TAAAATAGGTATTACTATAAAAAAAATTATAATAAATGCATGTGCAGTTA
CAATAACATTATAGATTTGATCGTCACCAATTAATGTTCCTGGATTTCCT
AATTCTGCTCGAATTAAGAGTCTTAAAGAAGTTCCTACTATACCTGATCA
TCTACC
>E254 [organism= Dichotomius satanas] [Specimen_voucher= E254] [location=mitochondrion] [molecule=dna] [gene=cytochrome oxidase subunit 1; COI barcode region] [comment=GenBank staff is unable to verify sequence and/or annotation provided by the submitter] [sex= male] [Note= 3 protuberances on pronotum]
CCTCCTCCTATAGGGTCAAAAAATGATGTGTTTAAATTACGATCAGTTAA
TAATATAGTAATAGCTCCTGCTAGTACAGGTAATGATAAAAGTAATAATA
AAGCAGTTAATACAACTGCTCATGCAAATAAAGGTATTCGATCAAAAGTT
ATTCCTCTTGAACGTATGTTAATTACAGTTGTAATAAAATTTACAGCCCC
TAAAATAGATGAAATTCCAGCTAAATGAAGTCTAAAAATAGCAAGATCTA
CAGAAGCTCCTCTATGAGCAATATTTGCTGAGAGAGGTGGATACACTGTT
CAACCTGTTCCAGCCCCTCTTTCTACTATTCTTCTTATTAAAAGTAGAGT
TAATGATGGGGGGAGAAGTCAAAATCTTATATTATTTATTCGTGGGAATG
CTATATCTGGGGCTCCTAATATTAAAGGTACTAATCAATTACCAAATCCT
CCAATTAAAATAGGTATTACTATAAAAAAAATTATAATAAATGCATGTGC
AGTTACAATAACATTATAGATTTGATCATCACCAATTAATGTTCCCGGGT
TTCCTAATTCTGCTCGAATCAAGAGTCTTAAAGAAGTTCCTACTATACCT
GATCATCTACC
>E260 [organism= Dichotomius satanas] [Specimen_voucher= E260] [location=mitochondrion] [molecule=dna] [gene=cytochrome oxidase subunit 1; COI barcode region] [comment=GenBank staff is unable to verify sequence and/or annotation provided by the submitter] [sex= male] [Note= 3 protuberances on pronotum]
CCAAAAAATCAAAATAAATGTTGATATAGAATTGGATCTCCTCCTCCTAT
AGGGTCAAAAAATGATGTGTTTAAATTACGATCAGTTAATAATATAGTAA
TAGCTCCTGCTAGTACAGGTAATGATAAAAGTAATAATAAAGCAGTTAAT
ACAACTGCTCATGCAAATAAAGGTATTCGATCAAAAGTTATTCCTCTTGA
ACGTATGTTAATTACAGTTGTAATAAAATTTACAGCCCCTAAAATAGATG
AAATTCCAGCTAAATGAAGTCTAAAAATAGCAAGATCTACAGAAGCTCCT
CTATGAGCAATATTTGCTGAGAGAGGTGGATACACTGTTCAACCTGTTCC
AGCCCCTCTTTCTACTATTCTTCTTATTAAAAGTAGAGTTAATGATGGGG
GGAGAAGTCAAAATCTTATATTATTTATTCGTGGGAATGCTATATCTGGG
GCTCCTAATATTAAAGGTACTAATCAATTACCAAATCCTCCAATTAAAAT
AGGTATTACTATAAAAAAAATTATAATAAATGCATGTGCAGTTACAATAA
CATTATAGATTTGATCATCACCAATTAATGTTCCCGGGTTTCCTAATTCT
GCTCGAATCAAGAGTCTTAAAGAAGTTCCTACTATACCTGATCATCTACC
A
>E311 [organism= Dichotomius satanas] [Specimen_voucher= E311] [location=mitochondrion] [molecule=dna] [gene=cytochrome oxidase subunit 1; COI barcode region] [comment=GenBank staff is unable to verify sequence and/or annotation provided by the submitter] [sex= male] [Note= 3 protuberances on pronotum]
TGGGTCTCCTCCTCCTATAGGATCAAAAAATGATGTATTTAAATTACGAT
CAGTTAATAATATAGTAATAGCTCCTGCTAATACTGGTAATGATAAAAGT
AATAATAAAGCAGTTAATACAACAGCTCATGCAAATAAAGGTATTCGATC
AAAAGTTATTCCTCTTGAACGTATATTAATTACAGTTGTAATAAAATTTA
CAGCTCCTAAAATAGATGAAATTCCGGCTAAATGAAGTCTAAAAATAGCA
AGATCTACAGAAGCTCCTCTATGAGCAATATTTGCTGAAAGAGGGGGATA
CACTGTTCAACCTGTTCCGGCCCCTCTTTCTACTATTCTTCTTATTAAAA
GTAGAGTTAATGATGGGGGAAGAAGTCAAAATCTTATATTATTTATTCGT
GGGAATGCTATATCTGGGGCTCCTAGTATTAAAGGTACTAATCAATTACC
AAATCCTCCAATTAAAATAGGTATTACTATAAAAAAAATTATAATAAATG
CATGTGCAGTTACGATAACATTATAGATTTGATCATCACCAATTAATGTT
CCCGGGTTTCCTAATTCTGCT
>E316 [organism= Dichotomius satanas] [Specimen_voucher= E316] [location=mitochondrion] [molecule=dna] [gene=cytochrome oxidase subunit 1; COI barcode region] [comment=GenBank staff is unable to verify sequence and/or annotation provided by the submitter] [sex= male] [Note= 3 protuberances on pronotum]
AAAAAATCAAAATAAATGTTGATATAAAATAGGATCACCACCTCCAGCTG
GATCAAAGAATGATGTATTTAAATTACGATCTGTTAATAATATTGTAATA
GCACCTGCTAAAACAGGTAAAGATAAAAGTAATAATAATGCTGTAATAGC
TACTGCTCATACAAATAATGGTATACGATCAAAAGTTATTCCAGTAGATC
GTATATTAATTACAGTAGTAATAAAATTTACTGCTCCTAAAATTGAAGAA
ATACCTGCTAAATGTAATCTAAAAATAGCTAAATCTACTGAAGCCCCTCC
ATGAGCAATGTTTGCAGATAGAGGTGGATACACTGTTCATCCTGTTCCTG
CACCTCTTTCTACTATTCTTCTTATTAATAGTAATGTTAAGGAAGGAGGT
AGTAATCAAAATCTTATATTATTTATTCGAGGAAATGCTATATCAGGGGC
TCCAAGTATAAGAGGAACAAGTCAATTTCCGAAGCCTCCAATAAGAATAG
GTATAACTATAAAAAAAATTATAATAAAAGCATGTGCTGTAACAATTACA
TTATAAATTTGATCATCACCAATTAGGGTTCCTGGATTACCTAATTCAGC
ACGAATTAAAAGGCTAAGGGAAGTTCCTACTATCCCTGATCATCTACCAA
ATATAAAATATAAAGTTCCAATATCTTT
>E317 [organism= Dichotomius satanas] [Specimen_voucher= E317] [location=mitochondrion] [molecule=dna] [gene=cytochrome oxidase subunit 1; COI barcode region] [comment=GenBank staff is unable to verify sequence and/or annotation provided by the submitter] [sex= male] [Note= 3 protuberances on pronotum]
CCAAAAAATCAAAATAAATGTTGATATAAAATTGGGTCTCCCCCTCCAGC
AGGGTCAAAGAATGATGTATTTAAATTTCGATCTGTTAAGAATATTGTAA
TAGCACCTGCTAATACAGGTAAAGATAAAAGAAGTAATAAAGCTGTAATA
GCAACAGCTCAAACAAATAAAGGTATTCGATCAAATGTTATTCCTGTTGA
TCGTATGTTAATTACAGTTGTAATAAAATTTACTGCACCTAAAATTGAAG
AGATACCAGCTAAATGAAGACTAAAAATTGCTAAATCTACTGAGGCTCCT
CTATGTGCAATATTAGCAGATAGGGGCGGGTACACAGTTCATCCTGTTCC
TGCTCCATTTTCAACTATTCTTCTTATTAAAAGTAAAGTTAAAGAAGGAG
GTAATAATCAAAATCTTATATTATTTATTCGTGGGAAAGCTATGTCAGGG
GCACCTAGCATTAAAGGAACTAATCAATTTCCGAATCCACCAATAAGAAT
AGGTATTACTATAAAAAAAATTATAATAAAAGCATGAGCTGTTACAATAA
CATTATAAATTTGGTCATCACCAATTAAAGTTCCAGGATTTCCTAATTCT
GCACGAATTAACAATCTTAATGATGTTCCTACTATACCTGATCAACTTCC
AAATAAAAAATATAATGTTCCAATATCTTT
>E328 [organism= Dichotomius satanas] [Specimen_voucher= E328] [location=mitochondrion] [molecule=dna] [gene=cytochrome oxidase subunit 1; COI barcode region] [comment=GenBank staff is unable to verify sequence and/or annotation provided by the submitter] [sex= male] [Note= 3 protuberances on pronotum]
CCAAAAAATCAAAATAAATGTTGGTATAAAATAGGATCTCCTCCGCCTAT
AGGGTCAAAAAATGATGTATTTAAATTACGATCAGTTAATAATATAGTAA
TAGCTCCTGCTAATACAGGTAATGATAAAAGTAATAATAAAGCAGTTAAT
ACAACAGCTCATGCAAATAAGGGTATTCGATCAAAAGTTATTCCTCTTGA
ACGTATATTAATTACTGTTGTAATAAAATTTACAGCTCCTAAAATAGATG
AAATTCCTGCTAAATGAAGTCTAAAAATAGCAAGATCTACAGAAGCTCCT
CTATGAGCAATATTTGCTGAAAGAGGTGGATACACTGTTCAACCTGTTCC
AGCCCCTCTTTCTACTATTCTTCTTATTAAAAGTAGAGTTAATGATGGGG
GAAGAAGCCAAAATCTTATGTTATTTATTCGTGGGAATGCTATATCTGGA
GCACCTAATATTAAAGGTACTAATCAATTACCAAATCCTCCAATTAGAAT
AGGTATAACTATAAAAAAAATTATAATAAATGCATGTGCAGTTACAATAA
CATTATAGATTTGATCATCACCAATTAATGTTCCGGGGTTTCCTAATTCT
GCTCGAATTAGAAGTCTTAAAGAGGTTCCTACTATTCCTGATCATCTACC
AAATAAGAAATATAAAGTTCCAATATCTT
>E329 [organism= Dichotomius satanas] [Specimen_voucher= E329] [location=mitochondrion] [molecule=dna] [gene=cytochrome oxidase subunit 1; COI barcode region] [comment=GenBank staff is unable to verify sequence and/or annotation provided by the submitter] [sex= male] [Note= 3 protuberances on pronotum]
CCAAAAAATCAAAATAAATGTTGGTATAAAATGGGATCTCCTCCACCCAT
AGGGTCAAAAAATGATGTATTTAAATTACGATCAGTTAATAATATAGTAA
TTGCTCCTGCTAATACAGGTAATGATAAAAGTAATAATAAAGCAGTTAAT
ACAACAGCTCATGCAAATAAGGGTATTCGATCAAAAGTTATCCCTCTTGA
ACGTATATTAATTACTGTTGTAATAAAATTTACAGCCCCTAAAATAGATG
AAATTCCTGCTAAATGAAGTCTAAAAATAGCAAGATCTACAGAAGCTCCT
CTATGAGCAATATTTGCTGAAAGAGGTGGATACACTGTTCAACCTGTTCC
AGCCCCTCTTTCTACTATTCTTCTTATTAAAAGTAGAGTTAATGATGGGG
GAAGAAGTCAAAATCTTATGTTATTTATTCGTGGGAATGCTATATCTGGG
GCACCTAATATTAAAGGTACTAATCAATTACCAAATCCTCCAATTAGAAT
AGGTATAACTATAAAAAAAATTATAATAAATGCATGTGCAGTTACAATAA
CATTATAGATTTGATCATCACCAATTAATGTTCCGGGGTTTCCTAATTCT
GCTCGAATTAGAAGTCTTAAAGAGGTTCCTACTATTCCTGATCATCTACC
AAATAAGAAATATAAAGTTCCAATATCTTT
>E330 [organism= Dichotomius satanas] [Specimen_voucher= E330] [location=mitochondrion] [molecule=dna] [gene=cytochrome oxidase subunit 1; COI barcode region] [comment=GenBank staff is unable to verify sequence and/or annotation provided by the submitter] [sex= male] [Note= 3 protuberances on pronotum]
CCAAAAAATCAAAATAAATGTTGGTATAAAATGGGATCTCCTCCACCCAT
AGGATCAAAAAATGATGTATTTAAATTACGATCAGTTAATAATATAGTAA
TTGCTCCTGCTAATACAGGCAATGATAAAAGTAATAATAAAGCAGTTAAT
ACAACAGCTCATGCAAATAAGGGTATTCGATCAAAAGTTATCCCTCTTGA
ACGTATATTAATTACTGTTGTAATAAAATTTACAGCCCCTAAAATAGATG
AAATTCCTGCTAAATGAAGTCTAAAAATAGCAAGATCTACAGAAGCTCCT
CTATGAGCAATATTTGCTGAAAGAGGTGGATACACTGTTCAACCTGTTCC
AGCCCCTCTTTCTACTATTCTTCTTATTAAAAGTAGAGTTAATGATGGGG
GAAGAAGTCAAAATCTTATGTTATTTATTCGTGGGAATGCTATATCTGGG
GCACCTAATATTAAAGGTACTAATCAATTACCAAATCCTCCAATTAGAAT
AGGTATAACTATAAAAAAAATTATAATAAATGCATGTGCAGTTACAATAA
CATTATAGATTTGATCATCACCAATTAATGTTCCGGGGTTTCCTAATTCT
GCTCGAATTAGAAGTCTTAAAGAGGTTCCTACTATTCCTGATCATCTACC
AAATAAGAAATATAAAGTTCCAATATCTTT
>E62 [organism= Dichotomius satanas] [Specimen_voucher= E62] [location=mitochondrion] [molecule=dna] [gene=cytochrome oxidase subunit 1; COI barcode region] [comment=GenBank staff is unable to verify sequence and/or annotation provided by the submitter] [sex= female] [Note= 2 protuberances on pronotum]
ATAGGATCAAAAAATGATGTATTTAAATTACGATCAGTTAATAATATAGT
GATAGCTCCTGCTAATACAGGTAATGATAAAAGTAATAGTAAAGCAGTTA
ATACAACAGCTCATGCAAATAAGGGTATTCGATCAAAAGTTATTCCTCTT
GAACGTATATTAATTACTGTTGTAATAAAATTTACAGCTCCTAAAATAGA
TGAAATTCCTGCTAAATGAAGTCTAAAAATAGCAAGATCTACAGAAGCTC
CTCTATGAGCAATATTTGCTGAAAGAGGTGGATACACTGTTCAACCTGTT
CCAGCCCCTCTTTCTACTATTCTTCTTATTAAAAGTAGAGTTAATGATGG
GGGAAGAAGTCAAAATCTTATGTTATTTATTCGTGGGAATGCTATATCTG
GGGCACCTAATATTAAAGGTACTAATCAATTACCAAATCCTCCAATTAAA
ATAGGTATTACTATAAAAAAAATTATAATAAATGCATGAGCAGTTACAAT
AACATTATAGATTTGATCATCACCAATTAATGTTCCAGGGTTTCCTAATT
CTGCTCGAATTAGAAGTCTTAAAGAAGTTCCTACTATCCCTGATCATCTA
CC
>E73 [organism= Dichotomius satanas] [Specimen_voucher= E73] [location=mitochondrion] [molecule=dna] [gene=cytochrome oxidase subunit 1; COI barcode region] [comment=GenBank staff is unable to verify sequence and/or annotation provided by the submitter] [sex= female] [Note= 2 protuberances on pronotum]
CCAAAAAATCAAAATAAATGTTGGTATAAAATTGGATCTCCTCCTCCCAT
AGGATCAAAAAATGATGTATTTAAATTACGATCAGTTAATAATATAGTAA
TAGCTCCTGCTAATACAGGTAATGATAAAAGTAATAATAAAGCAGTTAAT
ACAACAGCTCATGCAAATAAGGGTATTCGATCAAAAGTTATTCCTCTTGA
ACGTATATTAATTACTGTTGTAATAAAATTTACAGCTCCTAAAATAGATG
AAATTCCTGCTAAATGAAGTCTAAAAATAGCAAGATCTACAGAAGCTCCT
CTATGAGCAATATTTGCTGAAAGAGGTGGATACACTGTTCAACCTGTTCC
AGCCCCTCTTTCTACTATTCTTCTTATTAAAAGTAGAGTTAATGATGGGG
GAAGAAGTCAAAATCTTATGTTATTTATTCGTGGGAATGCTATATCTGGG
GCACCTAATATTAAAGGTACTAATCAATTACCAAATCCTCCAATTAAAAT
AGGTATTACTATAAAAAAAATTATAATAAATGCATGAGCAGTTACAATAA
CATTATAGATTTGATCATCACCAATTAATGTTCCAGGGTTTCCTAATTCT
GCTCGAATTAGAAGTCTTAAAGAAGTTCCTACTATTCCTGATCATCTACC
AAATAAGAAATATAAAGTTCCAATATCTTT
>E74 [organism= Dichotomius satanas] [Specimen_voucher= E74] [location=mitochondrion] [molecule=dna] [gene=cytochrome oxidase subunit 1; COI barcode region] [comment=GenBank staff is unable to verify sequence and/or annotation provided by the submitter] [sex= female] [Note= 2 protuberances on pronotum]
AAAAATCAAAATAAATGTTGGTATAAAATTGGATCTCCTCCTCCCATAGG
ATCAAAAAATGATGTATTTAAATTACGATCAGTTAATAATATAGTAATAG
CTCCTGCTAATACAGGTAATGATAAAAGTAATAATAAAGCAGTTAATACA
ACAGCTCATGCAAATAAGGGTATTCGATCAAAAGTTATTCCTCTTGAACG
TATATTAATTACTGTTGTAATAAAATTTACAGCTCCTAAAATAGATGAAA
TTCCTGCTAAATGAAGTCTAAAAATAGCAAGATCTACAGAAGCTCCTCTA
TGAGCAATATTTGCTGAAAGAGGTGGATACACTGTTCAACCTGTTCCAGC
CCCTCTTTCTACTATTCTTCTTATTAAAAGTAGAGTTAATGATGGGGGAA
GAAGTCAAAATCTTATGTTATTTATTCGTGGGAATGCTATATCTGGGGCA
CCTAATATTAAAGGTACTAATCAATTACCAAATCCTCCAATTAAAATAGG
TATTACTATAAAAAAAATTATAATAAATGCATGAGCAGTTACAATAACAT
TATAGATTTGATCATCACCAATTAATGTTCCAGGGTTTCCTAATTCTGCT
CGAATTAGAAGTCTTAAAGAAGTTCCTACTATTCCTGATCATCTACCAAA
TAAGAAATATAAAGTTCCAATATCTTT
>E91 [organism= Dichotomius satanas] [Specimen_voucher= E91] [location=mitochondrion] [molecule=dna] [gene=cytochrome oxidase subunit 1; COI barcode region] [comment=GenBank staff is unable to verify sequence and/or annotation provided by the submitter] [sex= female] [Note= 2 protuberances on pronotum]
CCAAAAAATCAAAATAAATGTTGGTATAAAATGGGATCTCCTCCACCCAT
AGGATCAAAAAATGATGTATTTAAATTACGATCAGTTAATAATATAGTAA
TTGCTCCTGCTAATACAGGTAATGATAAAAGTAATAATAAAGCAGTTAAT
ACAACAGCTCATGCAAATAAGGGTATTCGATCAAAAGTTATTCCTCTTGA
ACGTATATTAATTACTGTTGTAATAAAATTTACAGCCCCTAAAATAGATG
AAATTCCTGCTAAATGAAGTCTAAAAATAGCAAGATCTACAGAAGCTCCT
CTATGAGCAATATTTGCTGAAAGAGGTGGATACACTGTTCAACCTGTTCC
AGCCCCTCTTTCTACTATTCTTCTTATTAAAAGTAGAGTTAATGATGGGG
GAAGAAGTCAAAATCTTATGTTATTTATTCGTGGGAATGCTATATCTGGG
GCACCTAATATTAAAGGTACTAATCAATTACCAAATCCTCCAATTAAAAT
AGGTATAACTATAAAAAAAATTATAATAAATGCATGTGCAGTTACAATAA
CATTATAGATTTGATCATCACCAATTAATGTTCCGGGGTTTCCTAATTCT
GCTCGAATTAGAAGTCTTAAAGAGGTTCCTACTATTCCTGATCATCTACC
AAATAAGAAATATAAAGTTCCAATATCTTT
>E97 [organism= Dichotomius satanas] [Specimen_voucher= E97] [location=mitochondrion] [molecule=dna] [gene=cytochrome oxidase subunit 1; COI barcode region] [comment=GenBank staff is unable to verify sequence and/or annotation provided by the submitter] [sex= female] [Note= 2 protuberances on pronotum]
TCAAAAAATGATGTATTTAAATTACGATCAGTTAATAATATAGTAATTGC
TCCTGCTAATACAGGTAATGATAAAAGTAATAATAAAGCAGTTAATACAA
CAGCTCATGCAAATAAGGGTATTCGATCAAAAGTTATTCCTCTTGAACGT
ATATTAATTACTGTTGTAATAAAATTTACAGCCCCTAAAATAGATGAAAT
TCCTGCTAAATGAAGTCTAAAAATAGCAAGATCTACAGAAGCTCCTCTAT
GAGCAATATTTGCTGAAAGAGGTGGATACACTGTTCAACCTGTTCCAACC
CCTCTTTCTACTATTCTTCTTATTAAAAGTAGAGTTAATGATGGGGGAAG
AAGTCAAAATCTTATGTTATTTATTCGTGGGAATGCTATATCTGGGGCAC
CTAATATTAAAGGTACTAATCAATTACCAAATCCTCCAATTAAAATAGGT
ATAACTATAAAAAAAATTATAATAAATGCATGTGCAGTTACAATAACATT
ATAGATTTGATCATCACCAATTAATGTTCCGGGGTTTCCTAATTCTGCTC
GAATTAGAAGTCTTAAAGAGGTTCCTACTATTCCTGATCAT
>E98 [organism= Dichotomius satanas] [Specimen_voucher= E98] [location=mitochondrion] [molecule=dna] [gene=cytochrome oxidase subunit 1; COI barcode region] [comment=GenBank staff is unable to verify sequence and/or annotation provided by the submitter] [sex= female] [Note= 2 protuberances on pronotum]
CCAAAAAATCAAAATAAATGTTGGTATAAAATGGGATCTCCTCCACCCAT
AGGATCAAAAAATGATGTATTTAAATTACGATCAGTTAATAATATAGTAA
TTGCTCCTGCTAATACAGGTAATGATAAAAGTAATAATAAAGCAGTTAAT
ACAACAGCTCATGCAAATAAGGGTATTCGATCAAAAGTTATCCCTCTTGA
ACGTATATTAATTACTGTTGTAATAAAATTTACAGCCCCTAAAATAGATG
AAATTCCTGCTAAATGAAGTCTAAAAATAGCAAGATCTACAGAAGCTCCT
CTATGAGCAATATTTGCTGAAAGAGGTGGATACACTGTTCAACCTGTTCC
AGCCCCTCTTTCTACTATTCTTCTTATTAAAAGTAGAGTTAATGATGGGG
GAAGAAGTCAAAATCTTATGTTATTTATTCGTGGGAATGCTATATCTGGG
GCACCTAATATTAAAGGTACTAATCAATTACCAAATCCTCCAATTAGAAT
AGGTATAACTATAAAAAAAATTATAATAAATGCATGTGCAGTTACAATAA
CATTATAGATTTGATCATCACCAATTAATGTTCCGGGGTTTCCTAATTCT
GCTCGAATTAGAAGTCTTAAAGAGGTTCCTACTATTCCTGATCATCTACC
AAATAAGAAATATAAAGTTCCAATATCTTT
>E229 [organism= Dichotomius satanas] [Specimen_voucher= E229] [location=mitochondrion] [molecule=dna] [gene=cytochrome oxidase subunit 1; COI barcode region] [comment=GenBank staff is unable to verify sequence and/or annotation provided by the submitter] [sex= female] [Note= 2 protuberances on pronotum]
CCTCCTCCTATAGGGTCAAAAAATGATGTATTTAAATTACGATCAGTTAA
TAATATAGTGATAGCCCCTGCTAATACAGGTAATGATAAAAGTAATAGTA
AAGCAGTTAATACAACAGCTCATGCAAATAGGGGTATTCGGTCAAAAGTT
ATTCCTCTTGAACGTATATTAATTACTGTTGTAATAAAATTTACAGCTCC
TAAAATAGATGAAATTCCTGCTAAATGAAGTCTAAAAATAGCAAGATCTA
CAGAAGCTCCTCTATGAGCAATATTTGCTGAAAGAGGTGGGTACACTGTT
CAACCTGTTCCGGCCCCTCTTTCTACTATTCTTCTTATTAAAAGTAGAGT
TAATGAGGGGGGAAGAAGTCAAAATCTTATGTTATTTATTCGTGGGAATG
CTATATCTGGGGCACCTAGTATTAAAGGTACTAATCAATTACCAAATCCT
CCAATTAAAATAGGTATTACTATAAAAAAAATTATAATAAATGCATGTGC
AGTTACAATAACATTATAGATTTGATCATCACCAATTAATGTTCCAGGGT
TTCCTAATTCTGCTCGAATCAGAAGTCTTAAAGAAGTTCCTACTATCCCT
GATCATCTACC
>E235 [organism= Dichotomius satanas] [Specimen_voucher= E235] [location=mitochondrion] [molecule=dna] [gene=cytochrome oxidase subunit 1; COI barcode region] [comment=GenBank staff is unable to verify sequence and/or annotation provided by the submitter] [sex= female] [Note= 2 protuberances on pronotum]
AAAAATCAAAATAAATGTTGGTATAAAATTGGGTCTCCTCCACCTATAGG
ATCAAAAAATGATGTATTTAAATTACGGTCAGTTAATAATATAGTAATAG
CTCCTGCTAATACAGGTAATGATAAAAGTAATAGTAAAGCAGTTAATACA
ACAGCTCATGCAAATAAGGGTATTCGATCAAAAGTTATTCCTCTTGAACG
TATATTAATTACTGTTGTAATAAAATTTACAGCTCCTAAAATAGATGAAA
TTCCTGCTAAATGAAGTCTAAAAATAGCAAGATCTACAGAAGCTCCTCTA
TGAGCAATATTTGCTGAAAGAGGTGGATACACTGTTCAACCTGTTCCGGC
CCCTCTTTCTACTATTCTTCTTATTAAAAGTAGAGTTAATGATGGGGGAA
GAAGTCAAAATCTTATGTTATTTATTCGTGGGAATGCTATATCTGGAGCA
CCTAATATTAAAGGTACTAATCAATTACCAAATCCTCCAATTAGAATAGG
TATAACTATAAAAAAAATTATAATAAATGCATGAGCAGTTACAATAACAT
TATAGATTTGATCATCACCAATTAATGTTCCAGGGTTTCCTAATTCTGCC
CGAATTAGAAGTCTTAAAGAGGTTCCTACTATTCCTGATCATCTACCAAA
TAAGAAATATAAAGTTCCAATATCTTT
>E236 [organism= Dichotomius satanas] [Specimen_voucher= E236] [location=mitochondrion] [molecule=dna] [gene=cytochrome oxidase subunit 1; COI barcode region] [comment=GenBank staff is unable to verify sequence and/or annotation provided by the submitter] [sex= female] [Note= 2 protuberances on pronotum]
CCAAAAAATCAAAATAAATGTTGGTATAAAATTGGGTCTCCTCCACCTAT
AGGATCAAAAAATGATGTATTTAAATTACGGTCAGTTAATAATATAGTAA
TAGCTCCTGCTAATACAGGTAATGATAAAAGTAATAGTAAAGCAGTTAAT
ACAACAGCTCATGCAAATAAGGGTATTCGATCAAAAGTTATTCCTCTTGA
ACGTATATTAATTACTGTTGTAATAAAATTTACAGCTCCTAAAATAGATG
AAATTCCTGTTAAATGAAGTCTAAAAATAGCAAGATCTACAGAAGCTCCT
CTATGAGCAATATTTGCTGAAAGAGGTGGATACACTGTTCAACCTGTTCC
GGCCCCTCTTTCTACTATTCTTCTTATTAAAAGTAGAGTTAATGATGGGG
GAAGAAGTCAAAATCTTATGTTATTTATTCGTGGGAATGCTATATCTGGA
GCACCTAATATTAAAGGTACTAATCAATTACCAAATCCTCCAATTAGAAT
AGGTATAACTATAAAAAAAATTATAATAAATGCATGAGCAGTTACAATAA
CATTATAGATTTGATCATCACCAATTAATGTTCCAGGGTTTCCTAATTCT
GCCCGAATTAGAAGTCTTAAAGAGGTTCCTACTATTCCTGATCATCTACC
AAATAAGAAATATAAAGTTCCAATATCTTT
>E241 [organism= Dichotomius satanas] [Specimen_voucher= E241] [location=mitochondrion] [molecule=dna] [gene=cytochrome oxidase subunit 1; COI barcode region] [comment=GenBank staff is unable to verify sequence and/or annotation provided by the submitter] [sex= female] [Note= 2 protuberances on pronotum]
TGGATCTCCTCCTCCCATAGGATCAAAAAATGATGTATTTAAATTACGAT
CAGTTAATAATATAGTGATAGCTCCTGCTAATACAGGTAATGATAAAAGT
AATAATAAAGCAGTTAATACAACAGCTCATGCAAATAAGGGTATTCGGTC
AAAAGTTATTCCTCTTGAACGTATATTAATTACTGTTGTAATAAAATTTA
CAGCTCCTAAAATAGATGAAATTCCTGCTAAATGAAGTCTAAAAATAGCA
AGATCTACAGAAGCTCCTCTATGAGCAATATTTGCTGAAAGAGGTGGGTA
CACTGTTCAACCTGTTCCAGCCCCTCTTTCTACTATTCTTCTTATTAAAA
GTAGAGTTAATGATGGGGGAAGAAGTCAAAATCTTATGTTATTTATTCGT
GGGAATGCTATATCTGGGGCACCTAGTATTAAAGGTACTAATCAATTACC
AAATCCTCCAATTAAAATAGGTATTACTATAAAAAAAATTATAATAAATG
CATGAGCAGTTACAATAACATTATAGATTTGATCATCACCAATTAATGTT
CCAGGGTTTCCTAATTCTGCTCGAATTAGAAGTCTTAAAGAAGTTCCTAC
TATCCCTGATCATCTACCAAATAAGAAATATAAAGTTCCAATATCTTT
>E314 [organism= Dichotomius satanas] [Specimen_voucher= E314] [location=mitochondrion] [molecule=dna] [gene=cytochrome oxidase subunit 1; COI barcode region] [comment=GenBank staff is unable to verify sequence and/or annotation provided by the submitter] [sex= female] [Note= 2 protuberances on pronotum]
CCAAAAAATCAAAATAAATGTTGGTATAAAATTGGGTCTCCTCCTCCCAT
AGGATCAAAAAATGATGTATTTAAATTACGATCAGTTAATAATATAGTAA
TAGCTCCTGCTAATACTGGTAATGATAAAAGTAATAATAAAGCAGTTAAT
ACAACAGCTCATGCAAATAAAGGTATTCGATCAAAAGTTATTCCTCTTGA
ACGTATATTAATAACAGTTGTGATAAAATTAATAGCTCCTAAAATAGATG
AAATTCCGGCTAAATGAAGTCTAAAAATAGCTAGATCTACAGAAGCTCCT
CTATGAGCAATATTTGCTGAGAGAGGGGGATACACTGTTCAACCTGTTCC
GGCTCCTCTTTCTACTATTCTTCTTATTAAAAGTAGAGTTAATGATGGGG
GAAGAAGTCAAAATCTTATATTATTTATTCGTGGGAATGCTATATCTGGG
GCTCCTAGTATTAAAGGTACTAATCAATTACCAAATCCTCCAATTAAAAT
AGGTATTACTATAAAAAAAATTATAATAAATGCATGTGCAGTTACGATAA
CATTATAGATTTGATCATCACCAATTAATGTTCCCGGGTTTCCTAGTTCT
GCTCGAATTAGGAGTCTTAAAGAAGTTCCTACTATACCTGATCATCTACC
AAATAAAAAATATAATGTTCCAATATCTTT
>E319 [organism= Dichotomius satanas] [Specimen_voucher= E319] [location=mitochondrion] [molecule=dna] [gene=cytochrome oxidase subunit 1; COI barcode region] [comment=GenBank staff is unable to verify sequence and/or annotation provided by the submitter] [sex= female] [Note= 2 protuberances on pronotum]
CCAAAAAATCAAAATAAATGTTGGTATAAAATTGGATCTCCTCCACCTAT
AGGATCAAAAAATGATGTATTTAAATTACGGTCAGTTAATAATATAGTAA
TAGCTCCTGCTAATACAGGTAATGATAAAAGTAATAGTAAAGCAGTTAAT
ACAACAGCTCATGCAAATAAGGGTATTCGATCAAAAGTTATTCCTCTTGA
ACGTATATTAATTACTGTAGTAATAAAATTTACAGCTCCTAAAATAGATG
AAATTCCTGCTAAATGAAGTCTAAAAATAGCAAGATCTACAGAAGCTCCT
CTATGAGCAATATTTGCTGAAAGAGGTGGGTACACTGTTCAACCTGTTCC
AGCCCCTCTTTCTACTATTCTTCTTATTAAAAGTAGAGTTAATGATGGGG
GAAGAAGTCAAAATCTTATATTATTTATTCGTGGGAATGCTATATCTGGA
GCACCTAATATTAAGGGTACTAATCAATTTCCAAATCCTCCAATTAGGAT
AGGTATAACCATAAAAAAAATTATAATAAATGCATGTGCAGTTACAATAA
CATTATAGATTTGATCATCACCAATTAATGTTCCTGGGTTTCCTAATTCT
GCTCGAATTAGAAGTCTTAAAGAAGTTCCTACTATTCCTGATCATCTACC
AAATAAGAAATATAAAGTTCCAATATCTTT
>E324 [organism= Dichotomius satanas] [Specimen_voucher= E324] [location=mitochondrion] [molecule=dna] [gene=cytochrome oxidase subunit 1; COI barcode region] [comment=GenBank staff is unable to verify sequence and/or annotation provided by the submitter] [sex= female] [Note= 2 protuberances on pronotum]
CCAAAAAATCAAAATAAATGTTGGTATAAAATGGGATCTCCTCCACCCAT
AGGATCAAAAAATGATGTGTTTAAATTACGATCAGTTAATAATATAGTAA
TTGCTCCTGCTAATACAGGTAATGATAAAAGTAATAATAAAGCAGTTAAT
ACAACAGCTCATGCAAATAAGGGTATTCGATCAAAAGTTATTCCTCTTGA
ACGTATATTAATTACTGTTGTAATAAAATTTACAGCTCCTAAAATAGATG
AAATTCCTGCTAAATGAAGTCTAAAAATAGCAAGATCTACAGAAGCTCCT
CTATGAGCAATATTTGCTGAAAGAGGTGGATACACTGTTCAACCTGTTCC
AGCCCCTCTTTCTACTATTCTTCTTATTAAAAGTAGAGTTAATGATGGGG
GAAGAAGTCAAAATCTTATGTTATTTATTCGTGGGAATGCTATATCTGGG
GCACCTAATATTAAAGGTACTAATCAATTACCAAATCCTCCAATTAGAAT
AGGTATAACTATAAAAAAAATTATAATAAATGCATGTGCAGTTACAATAA
CATTATAGATTTGATCATCACCAATTAATGTTCCGGGGTTTCCTAATTCT
GCTCGAATTAGAAGTCTTAAAGAGGTTCCTACTATTCCTGATCATCTACC
AAATAAGAAATATAAAGTTCCAATATCTTT
>E76 [organism= Dichotomius satanas] [Specimen_voucher= E76] [location=mitochondrion] [molecule=dna] [gene=cytochrome oxidase subunit 1; COI barcode region] [comment=GenBank staff is unable to verify sequence and/or annotation provided by the submitter] [sex= female] [Note= 4 protuberances on pronotum]
GGATCAAAAAATGATGTATTTAAATTACGATCAGTTAATAATATAGTAAT
AGCTCCTGCTAATACAGGTAATGATAAAAGTAATAATAAAGCAGTTAATA
CAACTGCTCATGCAAATAAAGGTATTCGATCAAAAGTTATTCCTCTTGAA
CGTATATTAATTACTGTTGTAATAAAATTTACAGCTCCTAAAATAGATGA
AATTCCAGCTAAATGAAGTCTAAAAATAGCAAGATCTACAGAAGCTCCTC
TATGAGCAATATTTGCTGAAAGAGGTGGATACACTGTTCAACCTGTTCCA
GCCCCTCTTTCTACTATTCTTCTTATTAAAAGTAGAGTTAATGATGGGGG
GAGAAGTCAAAATCTTATATTATTTATTCGTGGGAATGCTATATCTGGGG
CTCCAAATATTAAAGGTACTAATCAATTACCAAATCCTCCAATTAAAATA
GGTATTACTATAAAAAAAATTATAATAAATGCATGTGCAGTTACAATAAC
ATTATAGATTTGATCATCACCAATTAATGTTCCAGGGTTTCCTAATTCTG
CTCGAATTAGAAGTCTTAAAGAAGTTCCTACT
>E77 [organism= Dichotomius satanas] [Specimen_voucher= E77] [location=mitochondrion] [molecule=dna] [gene=cytochrome oxidase subunit 1; COI barcode region] [comment=GenBank staff is unable to verify sequence and/or annotation provided by the submitter] [sex= female] [Note= 4 protuberances on pronotum]
CCAAAAAATCAAAATAAATGTTGATATAGAATTGGATCTCCTCCTCCTAT
AGGATCAAAAAATGATGTATTTAAATTACGATCAGTTAATAATATAGTAA
TAGCTCCTGCTAATACAGGTAATGATAAAAGTAATAATAAAGCAGTTAAT
ACAACAGCTCATGCAAATAAAGGTATTCGATCAAAAGTTATTCCTCTTGA
ACGTATATTAATTACAGTTGTAATAAAATTTACAGCCCCTAAAATAGATG
AAATTCCTGCTAAATGAAGTCTAAAAATAGCAAGATCTACAGAAGCTCCT
CTATGAGCAATATTTGCTGAAAGAGGTGGATACACTGTTCAACCTGTTCC
AGCCCCTCTTTCTACTATTCTTCTTATTAAAAGTAGAGTTAATGATGGGG
GAAGAAGTCAAAATCTTATATTATTTATTCGTGGGAATGCTATATCTGGG
GCTCCTAATATTAAAGGTACTAATCAATTACCAAATCCTCCAATTAAAAT
AGGTATTACTATAAAAAAAATTATAATAAATGCATGTGCAGTTACAATAA
CATTATAGATTTGATCATCACCAATTAATGTTCCAGGGTTTCCTAATTCT
GCTCGAATTAGAAGTCTTAAAGAAGTTCCTACTATTCCTGATCATCTACC
AAATAAAAAATATAATGTTCCAATATCTTT
>E106 [organism= Dichotomius satanas] [Specimen_voucher= E106] [location=mitochondrion] [molecule=dna] [gene=cytochrome oxidase subunit 1; COI barcode region] [comment=GenBank staff is unable to verify sequence and/or annotation provided by the submitter] [sex= female] [Note= 4 protuberances on pronotum]
CTCCTCCTCCTATAGGATCAAAAAATGATGTATTTAAATTACGATCAGTT
AATAATATAGTAATAGCTCCTGCTAATACTGGTAATGATAAAAGTAATAA
TAAAGCAGTTAATACAACAGCTCATGCAAATAAAGGTATTCGATCAAAAG
TTATTCCTCTTGAACGTATATTAATTACAGTTGTAATAAAATTTACAGCC
CCTAAAATAGATGAAATTCCTGCTAAATGAAGTCTAAAAATAGCAAGATC
TACAGAAGCTCCTCTATGAGCAATATTTGCTGAGAGAGGGGGATACACTG
TTCAACCTGTTCCAGCCCCTCTTTCTACTATTCTTCTTATTAAAAGTAGA
GTTAATGATGGGGGAAGAAGTCAAAATCTTATATTATTTATTCGTGGGAA
TGCTATATCTGGAGCTCCTAATATTAAAGGTACTAATCAATTACCAAATC
CTCCAATTAAAATAGGTATTACTATAAAAAAAATTATAATAAATGCATGT
GCAGTTACAATAACATTATAGATTTGATCATCACCAATTAATGTTCCAGG
GTTTCCTAATTCTGCTCGAATTAGAAGTCTTAAAGAAGTTCCTACTATTC
CTGATCATCTACCAAATAAGAAATATAATGTTCCAATATCTTT
>E221 [organism= Dichotomius satanas] [Specimen_voucher= E221] [location=mitochondrion] [molecule=dna] [gene=cytochrome oxidase subunit 1; COI barcode region] [comment=GenBank staff is unable to verify sequence and/or annotation provided by the submitter] [sex= female] [Note= 4 protuberances on pronotum]
CCAAAAAATCAGAATAAATGTTGGTATAAAATTGGATCTCCTCCTCCTAT
AGGGTCAAAAAATGATGTATTTAAATTACGATCAGTTAATAATATAGTGA
TAGCCCCTGCTAATACAGGTAATGATAAAAGTAATAGTAAAGCAGTTAAT
ACAACAGCTCATGCAAATAGGGGTATTCGGTCAAAAGTTATTCCTCTTGA
ACGTATATTAATTACTGTTGTAATAAAATTTACAGCTCCTAAAATAGATG
AAATTCCTGCTAAATGAAGTCTAAAAATAGCAAGATCTACAGAAGCTCCT
CTATGAGCAATATTTGCTGAAAGAGGTGGGTACACTGTTCAACCTGTTCC
GGCCCCTCTTTCTACTATTCTTCTTATTAAAAGTAGAGTTAATGAGGGGG
GAAGAAGTCAAAATCTTATGTTATTTATTCGTGGGAATGCTATATCTGGG
GCACCTAGTATTAAAGGTACTAATCAATTACCAAATCCTCCAATTAAAAT
AGGTATTACTATAAAAAAAATTATAATAAATGCATGTGCAGTTACAATAA
CATTATAGATTTGATCATCACCAATTAATGTTCCAGGGTTTCCTAATTCT
GCTCGAATCAGAAGTCTTAAAGAAGTTCCTACTATCCCTGATCATCTACC
AAATAAGAAATATAAAGTTCCAATATCTTT
>E223 [organism= Dichotomius satanas] [Specimen_voucher= E223] [location=mitochondrion] [molecule=dna] [gene=cytochrome oxidase subunit 1; COI barcode region] [comment=GenBank staff is unable to verify sequence and/or annotation provided by the submitter] [sex= female] [Note= 4 protuberances on pronotum]
CCTCCTCCTATAGGGTCAAAAAATGATGTATTTAAATTACGATCAGTTAA
TAATATAGTGATAGCCCCTGCTAATACAGGTAATGATAAAAGTAATAGTA
AAGCAGTTAATACAACAGCTCATGCAAATAGGGGTATTCGGTCAAAAGTT
ATTCCTCTTGAACGTATATTAATTACTGTTGTAATAAAATTTACAGCTCC
TAAAATAGATGAAATTCCTGCTAAATGAAGTCTAAAAATAGCAAGATCTA
CAGAAGCTCCTCTATGAGCAATATTTGCTGAAAGAGGTGGGTACACTGTT
CAACCTGTTCCGGCCCCTCTTTCTACTATTCTTCTTATTAAAAGTAGAGT
TAATGAGGGGGGAAGAAGTCAAAATCTTATGTTATTTATTCGTGGGAATG
CTATATCTGGGGCACCTAGTATTAAAGGTACTAATCAATTACCAAATCCT
CCAATTAAAATAGGTATTACTATAAAAAAAATTATAATAAATGCATGTGC
AGTTACAATAACATTATAGATTTGATCATCACCAATTAATGTTCCAGGGT
TTCCTAATTCTGCTCGAATCAGAAGTCTTAAAGAAGTTCCTACTATCCCT
GATCATCTACC
>E242 [organism= Dichotomius satanas] [Specimen_voucher= E242] [location=mitochondrion] [molecule=dna] [gene=cytochrome oxidase subunit 1; COI barcode region] [comment=GenBank staff is unable to verify sequence and/or annotation provided by the submitter] [sex= female] [Note= 4 protuberances on pronotum]
CCAAAAAATCAAAATAAATGTTGATATAGAATTGGATCTCCTCCTCCTAT
AGGGTCAAAAAATGATGTATTTAAATTACGATCAGTTAATAATATAGTAA
TAGCTCCTGCTAATACAGGTAATGATAAAAGTAATAATAAAGCAGTTAAT
ACAACTGCTCATGCAAATAAAGGTATTCGATCAAAAGTTATTCCTCTTGA
ACGTATGTTAATAACAGTTGTAATAAAATTTACAGCCCCTAAAATAGATG
AAATTCCAGCTAAATGAAGTCTAAAAATAGCAAGATCTACAGAAGCTCCT
CTATGAGCAATATTTGCTGAGAGAGGTGGATACACTGTTCAACCTGTTCC
AGCCCCTCTTTCTACTATTCTTCTTATTAAAAGTAGAGTTAATGATGGGG
GGAGAAGTCAAAATCTTATATTATTTATTCGTGGGAATGCTATATCTGGG
GCTCCTAATATTAAAGGTACTAATCAATTACCAAATCCTCCAATTAAAAT
AGGTATTACTATAAAAAAAATTATAATAAATGCATGTGCAGTTACAATAA
CATTATAGATTTGATCGTCACCAATTAATGTTCCTGGATTTCCTAATTCT
GCTCGAATTAAGAGTCTTAAAGAAGTTCCTACTATACCTGATCATCTA
>E243 [organism= Dichotomius satanas] [Specimen_voucher= E243] [location=mitochondrion] [molecule=dna] [gene=cytochrome oxidase subunit 1; COI barcode region] [comment=GenBank staff is unable to verify sequence and/or annotation provided by the submitter] [sex= female] [Note= 4 protuberances on pronotum]
GATCTCCTCCTCCTATAGGGTCAAAAAATGATGTGTTTAAATTACGATCA
GTTAATAATATAGTAATAGCTCCTGCTAGTACAGGTAATGATAAAAGTAA
TAATAAAGCAGTTAATACAACTGCTCATGCAAATAAAGGTATTCGATCAA
AAGTTATTCCTCTTGAACGTATGTTAATTACAGTTGTAATAAAATTTACA
GCTCCTAAAATAGATGAAATTCCAGCTAAATGAAGTCTAAAAATAGCAAG
ATCTACAGAAGCTCCTCTATGAGCAATATTTGCTGAGAGAGGTGGGTACA
CTGTTCAACCTGTTCCAGCCCCTCTTTCTACTATTCTTCTTATTAAAAGT
AGAGTTAATGATGGGGGGAGAAGTCAAAATCTTATATTATTTATTCGTGG
GAATGCTATATCTGGGGCTCCTAATATTAAAGGTACTAATCAATTACCAA
ATCCTCCAATTAAAATAGGTATTACTATAAAAAAAATTATAATAAATGCA
TGTGCAGTTACAATAACATTATAGATTTGATCATCACCAATTAATGTTCC
TGGGTTTCCTAATTCTGCTCGAATTAAGAGTCTTAAAGAAGTTCCTACTA
TACCTGATCATCTA
>E244 [organism= Dichotomius satanas] [Specimen_voucher= E244] [location=mitochondrion] [molecule=dna] [gene=cytochrome oxidase subunit 1; COI barcode region] [comment=GenBank staff is unable to verify sequence and/or annotation provided by the submitter] [sex= female] [Note= 4 protuberances on pronotum]
GGGTCAAAAAATGATGTGTTTAAATTACGATCAGTTAATAATATAGTAAT
AGCTCCTGCTAGTACAGGTAATGATAAAAGTAATAATAAAGCAGTTAATA
CAACTGCTCATGCAAATAAAGGTATTCGATCAAAAGTTATTCCTCTTGAA
CGTATGTTAATTACAGTTGTAATAAAATTTACAGCCCCTAAAATAGATGA
AATTCCAGCTAAATGAAGTCTAAAAATAGCAAGATCTACAGAAGCTCCTC
TATGAGCAATATTTGCTGAGAGAGGTGGATACACTGTTCAACCTGTTCCA
GCCCCTCTTTCTACTATTCTTCTTATTAAAAGTAGAGTTAATGATGGGGG
GAGAAGTCAAAATCTTATATTATTTATTCGTGGGAATGCTATATCTGGGG
CTCCTAATATTAAAGGTACTAATCAATTACCAAATCCTCCAATTAAAATA
GGTATTACTATAAAAAAAATTATAATAAATGCATGTGCAGTTACAATAAC
ATTATAGATTTGATCATCACCAATTAATGTTCCCGGGTTTCCTAATTCTG
CTCGAATCAAGAGTCTTAAAGAAGTTCCTACTATACCTGATCATCTACCA
AATAAGAAATATAATGTTCCAATATCTTT
>E255 [organism= Dichotomius satanas] [Specimen_voucher= E255] [location=mitochondrion] [molecule=dna] [gene=cytochrome oxidase subunit 1; COI barcode region] [comment=GenBank staff is unable to verify sequence and/or annotation provided by the submitter] [sex= female] [Note= 4 protuberances on pronotum]
CCAAAAAATCAAAATAAATGTTGATATAGAATTGGATCTCCTCCTCCTAT
AGGGTCAAAAAATGATGTGTTTAAATTACGATCAGTTAATAATATAGTAA
TAGCTCCTGCTAGTACAGGTAATGATAAAAGTAATAATAAAGCAGTTAAT
ACAACTGCTCATGCAAATAAAGGTATTCGATCAAAAGTTATTCCTCTTGA
ACGTATGTTAATTACAGTTGTAATAAAATTTACAGCCCCTAAAATAGATG
AAATTCCAGCTAAATGAAGTCTAAAAATAGCAAGATCTACAGAAGCTCCT
CTATGAGCAATATTTGCTGAGAGAGGTGGATACACTGTTCAACCTGTTCC
AGCCCCTCTTTCTACTATTCTTCTTATTAAAAGTAGAGTTAATGATGGGG
GGAGAAGTCAAAATCTTATATTATTTATTCGTGGGAATGCTATATCTGGG
GCTCCTAATATTAAAGGTACTAATCAATTACCAAATCCTCCAATTAAAAT
AGGTATTACTATAAAAAAAATTATAATAAATGCATGTGCAGTTACAATAA
CATTATAGATTTGATCATCACCAATTAATGTTCCCGGGTTTCCTAATTCT
GCTCGAATCAAGAGTCTTAAAGAAGTTCCTACTATACCTGATCATCTACC
AAATAAGAAATATAATGTTCCAATATCTTT
>E256 [organism= Dichotomius satanas] [Specimen_voucher= E256] [location=mitochondrion] [molecule=dna] [gene=cytochrome oxidase subunit 1; COI barcode region] [comment=GenBank staff is unable to verify sequence and/or annotation provided by the submitter] [sex= female] [Note= 4 protuberances on pronotum]
CCAAAAAATCAAAATAAATGTTGATATAGAATTGGATCTCCTCCTCCTAT
AGGGTCAAAAAATGATGTATTTAAATTACGATCAGTTAATAATATAGTAA
TAGCTCCTGCTAATACAGGTAATGATAAAAGTAATAATAAAGCAGTTAAT
ACAACTGCTCATGCAAATAAAGGTATTCGATCAAAAGTTATTCCTCTTGA
ACGTATGTTAATAACAGTTGTAATAAAATTTACAGCCCCTAAAATAGATG
AAATTCCAGCTAAATGAAGTCTAAAAATAGCAAGATCTACAGAAGCTCCT
CTATGAGCAATATTTGCTGAGAGAGGTGGATACACTGTTCAACCTGTTCC
AGCCCCTCTTTCTACTATTCTTCTTATTAAAAGTAGAGTTAATGATGGGG
GGAGAAGTCAAAATCTTATATTATTTATTCGTGGGAATGCTATATCTGGG
GCTCCTAATATTAAAGGTACTAATCAATTACCAAATCCTCCAATTAAAAT
AGGTATTACTATAAAAAAAATTATAATAAATGCATGTGCAGTTACAATAA
CATTATAGATTTGATCGTCACCAATTAATGTTCCTGGATTTCCTAATTCT
GCTCGAATTAAGAGTCTTAAAGAAGTTCCTACTATACCTGATCATCTACC
AAATAAGAAATATAATGTTCCAATATCTTT
>E259 [organism= Dichotomius satanas] [Specimen_voucher= E259] [location=mitochondrion] [molecule=dna] [gene=cytochrome oxidase subunit 1; COI barcode region] [comment=GenBank staff is unable to verify sequence and/or annotation provided by the submitter] [sex= female] [Note= 4 protuberances on pronotum]
TCTCCTCCTCCTATAGGGTCAAAAAATGATGTATTTAAATTACGATCAGT
TAATAATATAGTAATAGCTCCTGCTAATACAGGTAATGATAAAAGTAATA
ATAAAGCAGTTAATACAACTGCTCATGCAAATAAAGGTATTCGATCAAAA
GTTATTCCTCTTGAACGTATGTTAATAACAGTTGTAATAAAATTTACAGC
CCCTAAAATAGATGAAATTCCTGCTAAATGAAGTCTAAAAATAGCAAGAT
CTACAGAAGCTCCTCTATGAGCAATATTTGCTGAGAGAGGTGGATACACT
GTTCAACCTGTTCCAGCCCCTCTTTCTACTATTCTTCTTATTAAAAGTAG
AGTTAATGATGGGGGGAGAAGTCAAAATCTTATATTATTTATTCGTGGGA
ATGCTATATCTGGGGCTCCTAATATTAAAGGTACTAATCAATTACCAAAT
CCTCCAATTAAAATAGGTATTACTATAAAAAAAATTATAATAAATGCATG
TGCAGTTACAATAACATTATAGATTTGATCGTCACCAATTAATGTTCCTG
GATTTCCTAATTCTGCTCGAATTAAGAGTCTTAAAGAAGTTCCTACTATA
CCTGATCATCTACCAAATAAGAAATATAATGTTCCAATATCTTT
